# Supplementary material for: 1-[(4-Chloro­phen­yl)(phenyl­imino)­meth­yl]-7-meth­oxy-2-naphthol–1,4-diaza­bicyclo­[2.2.2]octane (2/1)
Source: Acta Crystallogr Sect E Struct Rep Online. 2010 Sep 4;66(Pt 10):o2498. doi: 10.1107/S1600536810034690 (PMC2983128; doi:10.1107/S1600536810034690)
Supplement: Supplementary file 1 [file e-66-o2498-sup1.cif]

##############################################################################
###                                                                        ###
###        Electronic paper (Acta Crystallographica Section E)             ###
###                                                                        ###
##############################################################################
#                                                                            #
# This CIF contains the data in a paper accepted for publication in Acta     #
# Crystallographica Section E. It conforms to the requirements of Notes      #
# for Authors for Section E, and has been peer reviewed under the auspices   #
# of the IUCr Commission on Journals.                                        #
#                                                                            #
# Full details of the Crystallographic Information File format               #
# are given in the paper "The Crystallographic Information File (CIF):       #
# a New Standard Archive File for Crystallography" by S. R. Hall, F. H.      #
# Allen and I. D. Brown [Acta Cryst. (1991), A47, 655-685].                  #
#                                                                            #
# The current version of the core CIF dictionary is obtainable from          #
# ftp://ftp.iucr.org/pub/cif_core.dic. The current version number is 2.4.    #
#                                                                            #
# Software is freely available for graphical display of the structure(s) in  #
# this CIF.  For information consult the CIF home page http://www.iucr.org/  #
# cif/home.html                                                              #
#                                                                            #
# This file may be used for bona fide research purposes within the           #
# scientific community so long as proper attribution is given to the journal # 
# article from which it was obtained.                                        #
#                                                                            #
##############################################################################
                                             
data_I
_audit_creation_method     SHELXL-97
_chemical_name_systematic
;
1-[(4-Chlorophenyl)(phenylimino)methyl]-7-methoxy-2-naphthol--
1,4-diazabicyclo[2.2.2]octane (2/1)
;
_chemical_name_common     ?
_chemical_formula_moiety     'C24 H18 Cl N O2, 0.5(C6 H12 N2)'
_chemical_formula_sum     'C27 H24 Cl N2 O2'
_chemical_formula_iupac     'C24 H18 Cl N O2, 0.5C6 H12 N2'
_chemical_formula_weight     443.93
_chemical_melting_point     ?
_chemical_melting_point_gt     445.6
_chemical_melting_point_lt     446.0
_symmetry_cell_setting     monoclinic
_symmetry_space_group_name_H-M     'C 2/c'
_symmetry_space_group_name_Hall     '-C 2yc'
loop_
    _symmetry_equiv_pos_as_xyz
    'x, y, z'
    '-x, y, -z+1/2'
    'x+1/2, y+1/2, z'
    '-x+1/2, y+1/2, -z+1/2'
    '-x, -y, -z'
    'x, -y, z-1/2'
    '-x+1/2, -y+1/2, -z'
    'x+1/2, -y+1/2, z-1/2'
_cell_length_a     25.0027(5)
_cell_length_b     9.92298(18)
_cell_length_c     20.0052(4)
_cell_angle_alpha     90.00
_cell_angle_beta     114.6210(10)
_cell_angle_gamma     90.00
_cell_volume     4512.07(16)
_cell_formula_units_Z     8
_cell_measurement_reflns_used     33487
_cell_measurement_theta_min     3.6
_cell_measurement_theta_max     68.2
_cell_measurement_temperature     193(2)
_exptl_crystal_description     'block'
_exptl_crystal_colour     'colorless'
_exptl_crystal_size_max     0.60
_exptl_crystal_size_mid     0.50
_exptl_crystal_size_min     0.40
_exptl_crystal_density_diffrn     1.307
_exptl_crystal_density_method     'not measured'
_exptl_crystal_F_000     1864
_exptl_absorpt_coefficient_mu     1.709
_exptl_absorpt_correction_type     numerical
_exptl_absorpt_process_details
;
(<i>NUMABS</i>; Higashi, 1999)
;
_exptl_absorpt_correction_T_min     0.3809
_exptl_absorpt_correction_T_max     0.5481
_diffrn_ambient_temperature     193(2)
_diffrn_radiation_type     CuK\a
_diffrn_radiation_wavelength     1.54187
_diffrn_radiation_source     'rotating anode'
_diffrn_radiation_monochromator     graphite
_diffrn_measurement_device_type     'Rigaku R-AXIS RAPID'
_diffrn_measurement_method     \w
_diffrn_detector_area_resol_mean     10.00
_diffrn_reflns_number     39753
_diffrn_reflns_av_R_equivalents     0.0258
_diffrn_reflns_av_sigmaI/netI     0.0110
_diffrn_reflns_theta_min     3.89
_diffrn_reflns_theta_max     68.23
_diffrn_reflns_theta_full     68.23
_diffrn_measured_fraction_theta_max     1.000
_diffrn_measured_fraction_theta_full     1.000
_diffrn_reflns_limit_h_min     -30
_diffrn_reflns_limit_h_max     30
_diffrn_reflns_limit_k_min     -11
_diffrn_reflns_limit_k_max     11
_diffrn_reflns_limit_l_min     -24
_diffrn_reflns_limit_l_max     24
_refine_special_details
;
Refinement of <i>F</i>^2^ against ALL reflections. The weighted <i>R</i>-factor
<i>wR</i> and goodness of fit <i>S</i> are based on <i>F</i>^2^, conventional
<i>R</i>-factors <i>R</i> are based on <i>F</i>, with <i>F</i> set to zero for
negative <i>F</i>^2^. The threshold expression of <i>F</i>^2^ >
\s(<i>F</i>^2^) is used only for calculating <i>R</i>-factors(gt) <i>etc</i>.
and is not relevant to the choice of reflections for refinement.
<i>R</i>-factors based on <i>F</i>^2^ are statistically about twice as large
as those based on <i>F</i>, and <i>R</i>- factors based on ALL data will be
even larger.
;
_reflns_number_total     4125
_reflns_number_gt     3831
_reflns_threshold_expression     I>2sigma(I)
_refine_ls_structure_factor_coef     Fsqd
_refine_ls_matrix_type     full
_refine_ls_R_factor_all     0.0359
_refine_ls_R_factor_gt     0.0341
_refine_ls_wR_factor_gt     0.0955
_refine_ls_wR_factor_ref     0.0969
_refine_ls_goodness_of_fit_ref     1.039
_refine_ls_restrained_S_all     1.039
_refine_ls_number_reflns     4125
_refine_ls_number_parameters     295
_refine_ls_number_restraints     0
_refine_ls_hydrogen_treatment     mixed
_refine_ls_weighting_scheme     calc
_refine_ls_weighting_details
         'calc w=1/[\s^2^(Fo^2^)+(0.0539P)^2^+2.6288P] where P=(Fo^2^+2Fc^2^)/3'
_atom_sites_solution_hydrogens     geom
_atom_sites_solution_primary     direct
_atom_sites_solution_secondary     difmap
_refine_ls_shift/su_max     0.000
_refine_ls_shift/su_mean     0.000
_refine_diff_density_max     0.444
_refine_diff_density_min     -0.317
_refine_ls_extinction_method     'SHELXL97 (Sheldrick, 2008)'
_refine_ls_extinction_coef     0.00076(6)
_refine_ls_extinction_expression
                                  'Fc^*^=kFc[1+0.001xFc^2^\l^3^/sin(2\q)]^-1/4^'
loop_
    _atom_type_symbol
    _atom_type_description
    _atom_type_scat_dispersion_real
    _atom_type_scat_dispersion_imag
    _atom_type_scat_source
    'C' 'C' 0.0181 0.0091
                         'International Tables Vol C Tables 4.2.6.8 and 6.1.1.4'
    'H' 'H' 0.0000 0.0000
                         'International Tables Vol C Tables 4.2.6.8 and 6.1.1.4'
    'Cl' 'Cl' 0.3639 0.7018
                         'International Tables Vol C Tables 4.2.6.8 and 6.1.1.4'
    'N' 'N' 0.0311 0.0180
                         'International Tables Vol C Tables 4.2.6.8 and 6.1.1.4'
    'O' 'O' 0.0492 0.0322
                         'International Tables Vol C Tables 4.2.6.8 and 6.1.1.4'
_computing_data_collection     'PROCESS-AUTO (Rigaku, 1998)'
_computing_cell_refinement     'PROCESS-AUTO (Rigaku, 1998)'
_computing_data_reduction     'CrystalStructure (Rigaku/MSC, 2004)'
_computing_structure_solution     'SIR2004 (Burla <i>et al.</i>, 2005)'
_computing_structure_refinement     'SHELXL97 (Sheldrick, 2008)'
_computing_molecular_graphics     'ORTEPIII (Burnett & Johnson, 1996)'
_computing_publication_material     'SHELXL97 (Sheldrick, 2008)'
loop_
    _atom_site_type_symbol
    _atom_site_label
    _atom_site_fract_x
    _atom_site_fract_y
    _atom_site_fract_z
    _atom_site_U_iso_or_equiv
    _atom_site_adp_type
    _atom_site_calc_flag
    _atom_site_refinement_flags
    _atom_site_occupancy
    _atom_site_disorder_assembly
    _atom_site_disorder_group
    Cl Cl1 0.091242(19) -0.01553(5) 0.13553(2) 0.06399(16) Uani d . 1 . .
    O O1 0.39706(5) 0.09386(10) 0.35831(6) 0.0414(3) Uani d . 1 . .
    O O2 0.27685(5) -0.16378(10) 0.60663(6) 0.0454(3) Uani d . 1 . .
    N N1 0.30621(5) 0.22752(11) 0.43787(6) 0.0334(3) Uani d . 1 . .
    N N2 0.52801(5) -0.05890(12) 0.70856(6) 0.0364(3) Uani d . 1 . .
    C C1 0.35467(5) 0.01095(12) 0.43518(7) 0.0285(3) Uani d . 1 . .
    C C2 0.39665(6) -0.00014(13) 0.40731(7) 0.0320(3) Uani d . 1 . .
    C C3 0.43819(6) -0.10588(14) 0.43064(8) 0.0372(3) Uani d . 1 . .
    H H3 0.4684 -0.1102 0.4136 0.045 Uiso calc R 1 . .
    C C4 0.43495(6) -0.20190(14) 0.47761(8) 0.0369(3) Uani d . 1 . .
    H H4 0.4623 -0.2743 0.4916 0.044 Uiso calc R 1 . .
    C C5 0.39191(6) -0.19608(13) 0.50592(7) 0.0319(3) Uani d . 1 . .
    C C6 0.38745(6) -0.29572(14) 0.55401(8) 0.0381(3) Uani d . 1 . .
    H H6 0.4123 -0.3726 0.5650 0.046 Uiso calc R 1 . .
    C C7 0.34832(7) -0.28366(14) 0.58474(8) 0.0393(3) Uani d . 1 . .
    H H7 0.3458 -0.3518 0.6167 0.047 Uiso calc R 1 . .
    C C8 0.31135(6) -0.16910(14) 0.56896(7) 0.0345(3) Uani d . 1 . .
    C C9 0.31213(6) -0.07365(13) 0.51986(7) 0.0311(3) Uani d . 1 . .
    H H9 0.2857 0.0004 0.5079 0.037 Uiso calc R 1 . .
    C C10 0.35246(5) -0.08518(12) 0.48682(7) 0.0283(3) Uani d . 1 . .
    C C11 0.30795(5) 0.11744(13) 0.40603(7) 0.0296(3) Uani d . 1 . .
    C C12 0.25612(5) 0.08458(13) 0.33587(7) 0.0306(3) Uani d . 1 . .
    C C13 0.23887(6) -0.04876(14) 0.31739(7) 0.0347(3) Uani d . 1 . .
    H H13 0.2624 -0.1194 0.3474 0.042 Uiso calc R 1 . .
    C C14 0.18793(6) -0.08022(14) 0.25584(8) 0.0370(3) Uani d . 1 . .
    H H14 0.1758 -0.1712 0.2442 0.044 Uiso calc R 1 . .
    C C15 0.15531(6) 0.02355(15) 0.21194(7) 0.0378(3) Uani d . 1 . .
    C C16 0.17224(6) 0.15721(15) 0.22735(8) 0.0396(3) Uani d . 1 . .
    H H16 0.1498 0.2271 0.1955 0.048 Uiso calc R 1 . .
    C C17 0.22236(6) 0.18705(14) 0.28987(7) 0.0350(3) Uani d . 1 . .
    H H17 0.2339 0.2783 0.3016 0.042 Uiso calc R 1 . .
    C C18 0.35302(6) 0.26745(13) 0.50447(7) 0.0321(3) Uani d . 1 . .
    C C19 0.41007(6) 0.28720(13) 0.51060(8) 0.0355(3) Uani d . 1 . .
    H H19 0.4198 0.2637 0.4710 0.043 Uiso calc R 1 . .
    C C20 0.45241(6) 0.34079(14) 0.57415(8) 0.0396(3) Uani d . 1 . .
    H H20 0.4910 0.3558 0.5775 0.048 Uiso calc R 1 . .
    C C21 0.43962(7) 0.37310(15) 0.63327(8) 0.0414(3) Uani d . 1 . .
    H H21 0.4692 0.4094 0.6770 0.050 Uiso calc R 1 . .
    C C22 0.38341(7) 0.35180(15) 0.62785(8) 0.0423(3) Uani d . 1 . .
    H H22 0.3744 0.3725 0.6684 0.051 Uiso calc R 1 . .
    C C23 0.34011(6) 0.30065(14) 0.56397(8) 0.0385(3) Uani d . 1 . .
    H H23 0.3014 0.2880 0.5605 0.046 Uiso calc R 1 . .
    C C24 0.24275(8) -0.04438(17) 0.59824(10) 0.0523(4) Uani d . 1 . .
    H H24A 0.2229 -0.0483 0.6313 0.063 Uiso calc R 1 . .
    H H24B 0.2133 -0.0374 0.5473 0.063 Uiso calc R 1 . .
    H H24C 0.2686 0.0345 0.6103 0.063 Uiso calc R 1 . .
    C C25 0.47037(7) 0.00787(16) 0.67146(8) 0.0437(3) Uani d . 1 . .
    H H25A 0.4462 -0.0418 0.6259 0.052 Uiso calc R 1 . .
    H H25B 0.4761 0.1008 0.6576 0.052 Uiso calc R 1 . .
    C C26 0.56208(7) 0.01255(17) 0.77789(9) 0.0462(4) Uani d . 1 . .
    H H26A 0.5679 0.1075 0.7673 0.055 Uiso calc R 1 . .
    H H26B 0.6013 -0.0299 0.8030 0.055 Uiso calc R 1 . .
    C C27 0.51789(7) -0.19821(15) 0.72649(9) 0.0432(3) Uani d . 1 . .
    H H27A 0.5562 -0.2434 0.7538 0.052 Uiso calc R 1 . .
    H H27B 0.4962 -0.2491 0.6805 0.052 Uiso calc R 1 . .
    H H1 0.4247(9) 0.075(2) 0.3425(11) 0.069(6) Uiso d . 1 . .
loop_
    _atom_site_aniso_label
    _atom_site_aniso_U_11
    _atom_site_aniso_U_22
    _atom_site_aniso_U_33
    _atom_site_aniso_U_12
    _atom_site_aniso_U_13
    _atom_site_aniso_U_23
    Cl1 0.0550(3) 0.0596(3) 0.0526(3) 0.00847(19) -0.0022(2) -0.00729(19)
    O1 0.0492(6) 0.0401(5) 0.0517(6) 0.0113(4) 0.0378(5) 0.0121(4)
    O2 0.0642(7) 0.0358(5) 0.0564(6) 0.0060(5) 0.0453(6) 0.0087(5)
    N1 0.0348(6) 0.0318(6) 0.0381(6) 0.0051(4) 0.0197(5) 0.0033(5)
    N2 0.0388(6) 0.0394(6) 0.0383(6) 0.0020(5) 0.0233(5) 0.0011(5)
    C1 0.0299(6) 0.0273(6) 0.0310(6) 0.0027(5) 0.0154(5) 0.0006(5)
    C2 0.0356(7) 0.0306(7) 0.0353(7) 0.0021(5) 0.0202(6) 0.0017(5)
    C3 0.0366(7) 0.0392(8) 0.0454(7) 0.0071(6) 0.0265(6) 0.0017(6)
    C4 0.0375(7) 0.0348(7) 0.0418(7) 0.0120(6) 0.0199(6) 0.0028(6)
    C5 0.0357(6) 0.0296(7) 0.0317(6) 0.0040(5) 0.0151(5) 0.0002(5)
    C6 0.0472(8) 0.0288(7) 0.0405(7) 0.0091(6) 0.0204(6) 0.0050(5)
    C7 0.0549(8) 0.0289(7) 0.0404(7) 0.0031(6) 0.0261(7) 0.0069(6)
    C8 0.0424(7) 0.0313(7) 0.0370(7) -0.0009(5) 0.0236(6) 0.0002(5)
    C9 0.0341(6) 0.0284(6) 0.0351(6) 0.0029(5) 0.0187(5) 0.0014(5)
    C10 0.0295(6) 0.0273(6) 0.0294(6) 0.0003(5) 0.0135(5) -0.0013(5)
    C11 0.0328(6) 0.0298(6) 0.0348(6) 0.0039(5) 0.0224(5) 0.0066(5)
    C12 0.0338(6) 0.0321(7) 0.0343(6) 0.0042(5) 0.0225(5) 0.0038(5)
    C13 0.0362(7) 0.0322(7) 0.0384(7) 0.0052(5) 0.0183(6) 0.0059(5)
    C14 0.0384(7) 0.0346(7) 0.0414(7) 0.0016(6) 0.0202(6) -0.0007(6)
    C15 0.0362(7) 0.0478(8) 0.0324(7) 0.0070(6) 0.0173(6) -0.0004(6)
    C16 0.0454(8) 0.0399(8) 0.0365(7) 0.0133(6) 0.0200(6) 0.0082(6)
    C17 0.0424(7) 0.0316(7) 0.0370(7) 0.0052(5) 0.0225(6) 0.0043(5)
    C18 0.0363(7) 0.0267(6) 0.0374(7) 0.0074(5) 0.0193(5) 0.0051(5)
    C19 0.0397(7) 0.0320(7) 0.0430(7) 0.0040(5) 0.0256(6) 0.0001(5)
    C20 0.0358(7) 0.0344(7) 0.0519(8) 0.0027(6) 0.0215(6) -0.0014(6)
    C21 0.0455(8) 0.0357(7) 0.0412(7) 0.0047(6) 0.0160(6) -0.0004(6)
    C22 0.0547(9) 0.0394(8) 0.0413(7) 0.0054(6) 0.0286(7) 0.0003(6)
    C23 0.0393(7) 0.0385(8) 0.0463(8) 0.0057(6) 0.0263(6) 0.0024(6)
    C24 0.0678(10) 0.0459(9) 0.0680(10) 0.0119(8) 0.0528(9) 0.0094(8)
    C25 0.0489(8) 0.0494(9) 0.0387(7) 0.0110(7) 0.0240(7) 0.0070(6)
    C26 0.0420(8) 0.0565(10) 0.0474(8) -0.0107(7) 0.0259(7) -0.0084(7)
    C27 0.0516(8) 0.0380(8) 0.0494(8) 0.0043(6) 0.0305(7) 0.0005(6)
_geom_special_details
;
All e.s.d.'s (except the e.s.d. in the dihedral angle between two l.s. planes)
are estimated using the full covariance matrix. The cell e.s.d.'s are taken
into account individually in the estimation of e.s.d.'s in distances, angles
and torsion angles; correlations between e.s.d.'s in cell parameters are only
used when they are defined by crystal symmetry. An approximate (isotropic)
treatment of cell e.s.d.'s is used for estimating e.s.d.'s involving l.s.
planes.
;
loop_
    _geom_bond_atom_site_label_1
    _geom_bond_atom_site_label_2
    _geom_bond_site_symmetry_2
    _geom_bond_distance
    _geom_bond_publ_flag
    Cl1 C15 . 1.7357(15) ?
    O1 C2 . 1.3563(16) ?
    O1 H1 . 0.89(2) ?
    O2 C8 . 1.3623(15) ?
    O2 C24 . 1.4282(18) ?
    N1 C11 . 1.2744(17) ?
    N1 C18 . 1.4150(17) ?
    N2 C26 . 1.4723(19) ?
    N2 C25 . 1.4749(18) ?
    N2 C27 . 1.4762(19) ?
    C1 C2 . 1.3828(17) ?
    C1 C10 . 1.4241(17) ?
    C1 C11 . 1.5012(17) ?
    C2 C3 . 1.4119(19) ?
    C3 C4 . 1.364(2) ?
    C3 H3 . 0.9500 ?
    C4 C5 . 1.4106(18) ?
    C4 H4 . 0.9500 ?
    C5 C6 . 1.4159(19) ?
    C5 C10 . 1.4198(17) ?
    C6 C7 . 1.360(2) ?
    C6 H6 . 0.9500 ?
    C7 C8 . 1.4154(19) ?
    C7 H7 . 0.9500 ?
    C8 C9 . 1.3706(18) ?
    C9 C10 . 1.4221(17) ?
    C9 H9 . 0.9500 ?
    C11 C12 . 1.4966(18) ?
    C12 C13 . 1.3931(19) ?
    C12 C17 . 1.3949(18) ?
    C13 C14 . 1.3890(19) ?
    C13 H13 . 0.9500 ?
    C14 C15 . 1.378(2) ?
    C14 H14 . 0.9500 ?
    C15 C16 . 1.387(2) ?
    C16 C17 . 1.384(2) ?
    C16 H16 . 0.9500 ?
    C17 H17 . 0.9500 ?
    C18 C19 . 1.3937(19) ?
    C18 C23 . 1.3964(18) ?
    C19 C20 . 1.378(2) ?
    C19 H19 . 0.9500 ?
    C20 C21 . 1.385(2) ?
    C20 H20 . 0.9500 ?
    C21 C22 . 1.380(2) ?
    C21 H21 . 0.9500 ?
    C22 C23 . 1.382(2) ?
    C22 H22 . 0.9500 ?
    C23 H23 . 0.9500 ?
    C24 H24A . 0.9800 ?
    C24 H24B . 0.9800 ?
    C24 H24C . 0.9800 ?
    C25 C26 2_656 1.540(2) ?
    C25 H25A . 0.9900 ?
    C25 H25B . 0.9900 ?
    C26 C25 2_656 1.540(2) ?
    C26 H26A . 0.9900 ?
    C26 H26B . 0.9900 ?
    C27 C27 2_656 1.545(3) ?
    C27 H27A . 0.9900 ?
    C27 H27B . 0.9900 ?
loop_
    _geom_angle_atom_site_label_1
    _geom_angle_atom_site_label_2
    _geom_angle_atom_site_label_3
    _geom_angle_site_symmetry_1
    _geom_angle_site_symmetry_3
    _geom_angle
    _geom_angle_publ_flag
    C2 O1 H1 . . 110.6(13) ?
    C8 O2 C24 . . 116.85(10) ?
    C11 N1 C18 . . 121.58(11) ?
    C26 N2 C25 . . 108.56(12) ?
    C26 N2 C27 . . 108.21(12) ?
    C25 N2 C27 . . 108.21(11) ?
    C2 C1 C10 . . 120.30(11) ?
    C2 C1 C11 . . 119.87(11) ?
    C10 C1 C11 . . 119.62(10) ?
    O1 C2 C1 . . 118.17(11) ?
    O1 C2 C3 . . 121.60(11) ?
    C1 C2 C3 . . 120.22(12) ?
    C4 C3 C2 . . 120.00(12) ?
    C4 C3 H3 . . 120.0 ?
    C2 C3 H3 . . 120.0 ?
    C3 C4 C5 . . 121.48(12) ?
    C3 C4 H4 . . 119.3 ?
    C5 C4 H4 . . 119.3 ?
    C4 C5 C6 . . 122.23(12) ?
    C4 C5 C10 . . 118.96(12) ?
    C6 C5 C10 . . 118.79(12) ?
    C7 C6 C5 . . 121.37(12) ?
    C7 C6 H6 . . 119.3 ?
    C5 C6 H6 . . 119.3 ?
    C6 C7 C8 . . 119.72(12) ?
    C6 C7 H7 . . 120.1 ?
    C8 C7 H7 . . 120.1 ?
    O2 C8 C9 . . 124.82(12) ?
    O2 C8 C7 . . 114.39(11) ?
    C9 C8 C7 . . 120.79(12) ?
    C8 C9 C10 . . 120.14(12) ?
    C8 C9 H9 . . 119.9 ?
    C10 C9 H9 . . 119.9 ?
    C5 C10 C9 . . 119.01(11) ?
    C5 C10 C1 . . 118.81(11) ?
    C9 C10 C1 . . 122.18(11) ?
    N1 C11 C12 . . 117.33(11) ?
    N1 C11 C1 . . 126.31(12) ?
    C12 C11 C1 . . 116.14(11) ?
    C13 C12 C17 . . 118.81(12) ?
    C13 C12 C11 . . 120.47(11) ?
    C17 C12 C11 . . 120.62(12) ?
    C14 C13 C12 . . 121.12(13) ?
    C14 C13 H13 . . 119.4 ?
    C12 C13 H13 . . 119.4 ?
    C15 C14 C13 . . 118.53(13) ?
    C15 C14 H14 . . 120.7 ?
    C13 C14 H14 . . 120.7 ?
    C14 C15 C16 . . 121.86(13) ?
    C14 C15 Cl1 . . 118.57(12) ?
    C16 C15 Cl1 . . 119.57(11) ?
    C17 C16 C15 . . 118.87(13) ?
    C17 C16 H16 . . 120.6 ?
    C15 C16 H16 . . 120.6 ?
    C16 C17 C12 . . 120.75(13) ?
    C16 C17 H17 . . 119.6 ?
    C12 C17 H17 . . 119.6 ?
    C19 C18 C23 . . 118.91(13) ?
    C19 C18 N1 . . 122.47(11) ?
    C23 C18 N1 . . 118.32(11) ?
    C20 C19 C18 . . 120.01(12) ?
    C20 C19 H19 . . 120.0 ?
    C18 C19 H19 . . 120.0 ?
    C19 C20 C21 . . 121.01(13) ?
    C19 C20 H20 . . 119.5 ?
    C21 C20 H20 . . 119.5 ?
    C22 C21 C20 . . 119.17(14) ?
    C22 C21 H21 . . 120.4 ?
    C20 C21 H21 . . 120.4 ?
    C21 C22 C23 . . 120.57(13) ?
    C21 C22 H22 . . 119.7 ?
    C23 C22 H22 . . 119.7 ?
    C22 C23 C18 . . 120.31(13) ?
    C22 C23 H23 . . 119.8 ?
    C18 C23 H23 . . 119.8 ?
    O2 C24 H24A . . 109.5 ?
    O2 C24 H24B . . 109.5 ?
    H24A C24 H24B . . 109.5 ?
    O2 C24 H24C . . 109.5 ?
    H24A C24 H24C . . 109.5 ?
    H24B C24 H24C . . 109.5 ?
    N2 C25 C26 . 2_656 110.77(12) ?
    N2 C25 H25A . . 109.5 ?
    C26 C25 H25A 2_656 . 109.5 ?
    N2 C25 H25B . . 109.5 ?
    C26 C25 H25B 2_656 . 109.5 ?
    H25A C25 H25B . . 108.1 ?
    N2 C26 C25 . 2_656 110.40(11) ?
    N2 C26 H26A . . 109.6 ?
    C25 C26 H26A 2_656 . 109.6 ?
    N2 C26 H26B . . 109.6 ?
    C25 C26 H26B 2_656 . 109.6 ?
    H26A C26 H26B . . 108.1 ?
    N2 C27 C27 . 2_656 110.45(7) ?
    N2 C27 H27A . . 109.6 ?
    C27 C27 H27A 2_656 . 109.6 ?
    N2 C27 H27B . . 109.6 ?
    C27 C27 H27B 2_656 . 109.6 ?
    H27A C27 H27B . . 108.1 ?
loop_
    _geom_torsion_atom_site_label_1
    _geom_torsion_atom_site_label_2
    _geom_torsion_atom_site_label_3
    _geom_torsion_atom_site_label_4
    _geom_torsion_site_symmetry_1
    _geom_torsion_site_symmetry_2
    _geom_torsion_site_symmetry_3
    _geom_torsion_site_symmetry_4
    _geom_torsion
    _geom_torsion_publ_flag
    C10 C1 C2 O1 . . . . -179.95(12) ?
    C11 C1 C2 O1 . . . . 5.43(19) ?
    C10 C1 C2 C3 . . . . -0.9(2) ?
    C11 C1 C2 C3 . . . . -175.50(12) ?
    O1 C2 C3 C4 . . . . -177.23(13) ?
    C1 C2 C3 C4 . . . . 3.7(2) ?
    C2 C3 C4 C5 . . . . -2.2(2) ?
    C3 C4 C5 C6 . . . . 179.21(14) ?
    C3 C4 C5 C10 . . . . -2.1(2) ?
    C4 C5 C6 C7 . . . . 175.43(14) ?
    C10 C5 C6 C7 . . . . -3.2(2) ?
    C5 C6 C7 C8 . . . . -0.4(2) ?
    C24 O2 C8 C9 . . . . -5.2(2) ?
    C24 O2 C8 C7 . . . . 174.25(14) ?
    C6 C7 C8 O2 . . . . -175.83(13) ?
    C6 C7 C8 C9 . . . . 3.7(2) ?
    O2 C8 C9 C10 . . . . 176.23(12) ?
    C7 C8 C9 C10 . . . . -3.2(2) ?
    C4 C5 C10 C9 . . . . -175.10(12) ?
    C6 C5 C10 C9 . . . . 3.62(18) ?
    C4 C5 C10 C1 . . . . 4.86(18) ?
    C6 C5 C10 C1 . . . . -176.42(12) ?
    C8 C9 C10 C5 . . . . -0.45(19) ?
    C8 C9 C10 C1 . . . . 179.60(12) ?
    C2 C1 C10 C5 . . . . -3.40(18) ?
    C11 C1 C10 C5 . . . . 171.24(11) ?
    C2 C1 C10 C9 . . . . 176.56(12) ?
    C11 C1 C10 C9 . . . . -8.81(18) ?
    C18 N1 C11 C12 . . . . 179.94(11) ?
    C18 N1 C11 C1 . . . . 5.59(18) ?
    C2 C1 C11 N1 . . . . -103.62(15) ?
    C10 C1 C11 N1 . . . . 81.72(16) ?
    C2 C1 C11 C12 . . . . 81.97(15) ?
    C10 C1 C11 C12 . . . . -92.69(13) ?
    N1 C11 C12 C13 . . . . -147.08(12) ?
    C1 C11 C12 C13 . . . . 27.86(16) ?
    N1 C11 C12 C17 . . . . 29.38(16) ?
    C1 C11 C12 C17 . . . . -155.68(11) ?
    C17 C12 C13 C14 . . . . -2.25(18) ?
    C11 C12 C13 C14 . . . . 174.28(11) ?
    C12 C13 C14 C15 . . . . 1.67(19) ?
    C13 C14 C15 C16 . . . . 0.5(2) ?
    C13 C14 C15 Cl1 . . . . -179.35(10) ?
    C14 C15 C16 C17 . . . . -2.0(2) ?
    Cl1 C15 C16 C17 . . . . 177.82(10) ?
    C15 C16 C17 C12 . . . . 1.4(2) ?
    C13 C12 C17 C16 . . . . 0.67(18) ?
    C11 C12 C17 C16 . . . . -175.85(11) ?
    C11 N1 C18 C19 . . . . 59.63(17) ?
    C11 N1 C18 C23 . . . . -126.69(13) ?
    C23 C18 C19 C20 . . . . -1.1(2) ?
    N1 C18 C19 C20 . . . . 172.57(12) ?
    C18 C19 C20 C21 . . . . 1.4(2) ?
    C19 C20 C21 C22 . . . . -0.4(2) ?
    C20 C21 C22 C23 . . . . -0.9(2) ?
    C21 C22 C23 C18 . . . . 1.2(2) ?
    C19 C18 C23 C22 . . . . -0.2(2) ?
    N1 C18 C23 C22 . . . . -174.12(12) ?
    C26 N2 C25 C26 . . . 2_656 -56.40(14) ?
    C27 N2 C25 C26 . . . 2_656 60.82(16) ?
    C25 N2 C26 C25 . . . 2_656 60.43(14) ?
    C27 N2 C26 C25 . . . 2_656 -56.79(16) ?
    C26 N2 C27 C27 . . . 2_656 61.24(19) ?
    C25 N2 C27 C27 . . . 2_656 -56.21(19) ?
loop_
    _geom_hbond_atom_site_label_D
    _geom_hbond_atom_site_label_H
    _geom_hbond_atom_site_label_A
    _geom_hbond_site_symmetry_A
    _geom_hbond_distance_DH
    _geom_hbond_distance_HA
    _geom_hbond_distance_DA
    _geom_hbond_angle_DHA
    O1 H1 N2 5_656 0.89(2) 1.86(2) 2.7401(18) 167.2(18)
    C20 H20 Cl1 8_556 0.95 2.78 3.6071(17) 146
data_global
_journal_date_recd_electronic     2010-08-24
_journal_date_accepted     2010-08-28
_journal_name_full     'Acta Crystallographica, Section E'
_journal_year     2010
_journal_volume     66
_journal_issue     10
_journal_page_first     o2498
_journal_page_last     o2498
_journal_paper_category     QO
_journal_coeditor_code     IS2593
_publ_contact_author_name     'Noriyuki Yonezawa'
_publ_contact_author_address
;
Department of Organic and Polymer Materials Chemistry
Tokyo University of Agriculture & Technology
2-24-16 Naka-machi
Koganei
Tokyo 184-8588
Japan
;
_publ_contact_author_email     'yonezawa@cc.tuat.ac.jp'
_publ_contact_author_fax     '+81-42-388-7291'
_publ_contact_author_phone     '+81-42-388-7053'
_publ_section_title
;\
1-[(4-Chlorophenyl)(phenylimino)methyl]-7-methoxy-2-naphthol--1,4-\
diazabicyclo[2.2.2]octane (2/1)
;
loop_
    _publ_author_name
    _publ_author_footnote
    _publ_author_address
    'Nagasawa, Atsushi' .
;
Department of Organic and Polymer Materials Chemistry
Tokyo University of Agriculture & Technology
2-24-16 Naka-machi
Koganei
Tokyo 184-8588
Japan
;
    'Mitsui, Ryosuke' .
;
Department of Organic and Polymer Materials Chemistry
Tokyo University of Agriculture & Technology
2-24-16 Naka-machi
Koganei
Tokyo 184-8588
Japan
;
    'Kato, Yuichi' .
;
Department of Organic and Polymer Materials Chemistry
Tokyo University of Agriculture & Technology
2-24-16 Naka-machi
Koganei
Tokyo 184-8588
Japan
;
    'Okamoto, Akiko' .
;
Department of Organic and Polymer Materials Chemistry
Tokyo University of Agriculture & Technology
2-24-16 Naka-machi
Koganei
Tokyo 184-8588
Japan
;
    'Yonezawa, Noriyuki' .
;
Department of Organic and Polymer Materials Chemistry
Tokyo University of Agriculture & Technology
2-24-16 Naka-machi
Koganei
Tokyo 184-8588
Japan
;
