# Supplementary material for: 1-[(4-Chloro­phen­yl)(phenyl­imino)­meth­yl]-7-meth­oxy-2-naphthol–1,4-diaza­bicyclo­[2.2.2]octane (2/1)
Source: Acta Crystallogr Sect E Struct Rep Online. 2010 Sep 4;66(Pt 10):o2498. doi: 10.1107/S1600536810034690 (PMC2983128; doi:10.1107/S1600536810034690)
Supplement: Supplementary file 2 [file e-66-o2498-Isup2.hkl]

#
# h,k,l, Fc-squared, Fo-squared, sigma(Fo-squared) and status flag
#
data_I
_shelx_title '  Yonezawa_090127_2'
_shelx_refln_list_code          4
_shelx_F_calc_maximum      406.71
_exptl_crystal_F_000      1864.00
_reflns_d_resolution_high  0.8301
 
loop_
 _symmetry_equiv_pos_as_xyz
 'x, y, z'
 '-x, y, -z+1/2'
 'x+1/2, y+1/2, z'
 '-x+1/2, y+1/2, -z+1/2'
 '-x, -y, -z'
 'x, -y, z-1/2'
 '-x+1/2, -y+1/2, -z'
 'x+1/2, -y+1/2, z-1/2'
 
_cell_length_a    25.0027
_cell_length_b     9.9230
_cell_length_c    20.0052
_cell_angle_alpha  90.000
_cell_angle_beta  114.621
_cell_angle_gamma  90.000
 
_shelx_F_squared_multiplier     1.000
 
loop_
 _refln_index_h
 _refln_index_k
 _refln_index_l
 _refln_F_squared_calc
 _refln_F_squared_meas
 _refln_F_squared_sigma
 _refln_observed_status
   2   0   0     6414.99     5833.91     28.98 o
   4   0   0    23293.77    21437.27    163.78 o
   6   0   0    15725.99    14697.00    107.76 o
   8   0   0     4199.41     3995.06     27.94 o
  10   0   0       87.06       36.41      2.56 o
  12   0   0     4011.18     3958.30     27.59 o
  14   0   0     4363.10     4711.46     45.28 o
  16   0   0     1744.25     1606.54     19.29 o
  18   0   0      629.36      587.44     10.54 o
  20   0   0     4250.59     4520.76     64.04 o
  22   0   0       43.06       37.71      8.80 o
  24   0   0     5860.09     5463.70    121.19 o
  26   0   0      129.17      136.98     10.73 o
   1   1   0    12583.20    11722.58     50.69 o
   3   1   0     6292.49     5812.87     33.21 o
   5   1   0     9011.58     8631.35     49.29 o
   7   1   0      245.60      260.02      2.79 o
   9   1   0       40.79       31.22      1.31 o
  11   1   0     3045.37     2979.68     20.44 o
  13   1   0     5228.58     5268.79     29.36 o
  15   1   0     1577.54     1529.15     11.78 o
  17   1   0        7.10        9.51      2.18 o
  19   1   0       38.64       36.31      4.79 o
  21   1   0      102.65       94.76      4.96 o
  23   1   0     2747.36     2750.84     33.63 o
  25   1   0     1078.78     1091.94     14.68 o
  27   1   0      707.80      746.94     13.38 o
   0   2   0     7848.70     7495.98     45.59 o
   2   2   0     3079.09     3378.04     21.34 o
   4   2   0      976.27     1025.61      6.84 o
   6   2   0    21222.62    18993.45    144.12 o
   8   2   0     1430.20     1431.84      9.13 o
  10   2   0      241.02      535.60     14.66 o
  12   2   0     3158.74     3048.16     16.98 o
  14   2   0     2359.83     2649.89     15.54 o
  16   2   0     1163.65     1142.32     12.57 o
  18   2   0     2936.71     2962.62     29.90 o
  20   2   0      553.07      647.35      9.77 o
  22   2   0      160.74      188.08      5.88 o
  24   2   0       18.87       10.02      3.64 o
  26   2   0      353.05      373.11      8.07 o
   1   3   0     7219.07     7310.21     42.05 o
   3   3   0        4.29       11.71      0.79 o
   5   3   0      714.85      801.68      4.50 o
   7   3   0    15085.87    15845.18    124.12 o
   9   3   0     7595.13     7813.11     44.92 o
  11   3   0     7954.41     8285.02     63.13 o
  13   3   0      747.18      703.51      5.43 o
  15   3   0        7.99       15.26      2.57 o
  17   3   0      256.90      262.17      6.93 o
  19   3   0      894.70      895.57     11.69 o
  21   3   0     1048.85     1027.62     14.56 o
  23   3   0       47.37       37.75      2.95 o
  25   3   0       28.92       24.17      3.73 o
   0   4   0    11263.10    11366.17     85.16 o
   2   4   0     2280.15     2345.59     12.81 o
   4   4   0     8048.25     8536.74     41.09 o
   6   4   0      757.17      670.85      5.96 o
   8   4   0     2703.00     3360.47     17.70 o
  10   4   0      105.24       61.98      2.13 o
  12   4   0     3330.33     3061.77     23.16 o
  14   4   0      338.92      266.80      5.44 o
  16   4   0     6304.35     6450.35     58.55 o
  18   4   0     1563.85     1544.97     20.72 o
  20   4   0      779.69      779.84     10.74 o
  22   4   0        2.25        5.62      3.34 o
  24   4   0       13.22        8.35      2.35 o
   1   5   0     3264.57     3093.29     14.50 o
   3   5   0    10154.43    10612.66     53.67 o
   5   5   0     5080.16     4620.86     25.45 o
   7   5   0       53.55       91.50      2.02 o
   9   5   0       68.67       41.02      2.30 o
  11   5   0      917.58      801.00      8.39 o
  13   5   0     2525.33     2375.09     30.27 o
  15   5   0     2573.05     2659.41     28.55 o
  17   5   0     1562.37     1568.72     17.63 o
  19   5   0      166.06      165.93      6.18 o
  21   5   0      769.72      739.90     16.40 o
  23   5   0      241.37      279.77      7.02 o
   0   6   0     4472.37     4389.15     41.75 o
   2   6   0     1141.41     1156.79      6.65 o
   4   6   0      840.90      778.39      6.35 o
   6   6   0     2054.46     2078.54     15.62 o
   8   6   0        0.10        5.81      2.87 o
  10   6   0      403.66      342.91      7.68 o
  12   6   0       12.27       24.20      3.68 o
  14   6   0       11.11       21.60      4.58 o
  16   6   0     2090.00     1942.84     36.86 o
  18   6   0     1606.88     1581.20     21.42 o
  20   6   0      205.56      203.76      5.95 o
  22   6   0      146.81      153.03      4.67 o
   1   7   0     1574.20     1622.52     13.51 o
   3   7   0     1283.43     1279.75     12.16 o
   5   7   0      588.29      544.78      8.90 o
   7   7   0      201.10      212.53      6.69 o
   9   7   0       32.35       49.72      5.93 o
  11   7   0     1015.49     1149.19     16.83 o
  13   7   0      709.86      623.11     11.24 o
  15   7   0       10.63        5.96      3.80 o
  17   7   0       82.65       78.73      5.45 o
  19   7   0        0.93        2.04      2.72 o
  21   7   0       13.86        7.07      3.20 o
   0   8   0      149.05      172.07      7.48 o
   2   8   0     1958.45     1898.51     27.18 o
   4   8   0     2875.18     2785.62     47.81 o
   6   8   0      221.59      224.79     11.58 o
   8   8   0      526.09      481.61     13.13 o
  10   8   0       38.71       30.01      5.83 o
  12   8   0       21.68       23.56      7.98 o
  14   8   0      428.12      416.73     12.16 o
  16   8   0      124.60      104.50      5.99 o
  18   8   0       72.09       71.87     12.73 o
  20   8   0      569.03      584.81      9.78 o
   1   9   0       28.43       64.89     14.45 o
   3   9   0       23.18       24.80      5.93 o
   5   9   0      175.80      208.17     14.50 o
   7   9   0      269.56      296.80     14.38 o
   9   9   0       28.15       23.12      5.48 o
  11   9   0      118.03      121.63      6.56 o
  13   9   0      194.41      219.66     10.02 o
  15   9   0      138.57      138.34      7.62 o
  17   9   0      722.46      840.71     13.91 o
   0  10   0     3179.68     3204.29     94.91 o
   2  10   0      733.59      742.41     16.70 o
   4  10   0     2143.82     2207.01     42.62 o
   6  10   0      373.99      381.16     24.11 o
   8  10   0       12.00       12.48      5.37 o
  10  10   0      448.37      456.84     13.05 o
  12  10   0       88.20       98.06      5.73 o
  14  10   0       24.70       18.99      6.33 o
   1  11   0     1246.23     1175.48     39.79 o
   3  11   0      229.67      195.80     11.03 o
   5  11   0      510.07      515.85     21.34 o
   7  11   0      167.16      148.39     15.83 o
   9  11   0        0.15       -2.58      5.11 o
 -27   1   1      225.40      239.79      8.15 o
 -25   1   1      424.84      432.25      8.76 o
 -23   1   1      411.38      434.34      8.10 o
 -21   1   1      887.04      890.68     12.93 o
 -19   1   1      349.12      323.32      9.22 o
 -17   1   1      951.07      906.62      8.56 o
 -15   1   1      352.81      436.62      3.73 o
 -13   1   1     2676.30     2651.03     15.23 o
 -11   1   1     2278.83     2243.61     14.23 o
  -9   1   1     7226.85     7258.70     39.95 o
  -7   1   1     1033.70     1004.15      7.22 o
  -5   1   1     4836.49     4640.78     22.30 o
  -3   1   1      823.38      786.40      5.53 o
  -1   1   1     1167.83     1146.10      5.09 o
   1   1   1      695.69      738.91      5.31 o
   3   1   1      443.87      341.41      3.96 o
   5   1   1     2184.16     2209.49     19.16 o
   7   1   1     1954.69     1803.57     10.52 o
   9   1   1     1660.18     1847.03     11.89 o
  11   1   1     3479.71     3486.12     18.29 o
  13   1   1       61.22       99.86      2.53 o
  15   1   1      172.23      190.24      2.95 o
  17   1   1      370.39      414.17     14.02 o
  19   1   1     3676.84     3675.27     38.19 o
  21   1   1      220.82      200.96      7.34 o
  23   1   1      367.83      360.42      8.88 o
  25   1   1      467.30      447.77     10.23 o
 -26   2   1      252.61      228.32      7.18 o
 -24   2   1      149.08      147.63      7.31 o
 -22   2   1       11.10       11.78      2.78 o
 -20   2   1       91.38       82.83      5.15 o
 -18   2   1      342.50      360.23      7.87 o
 -16   2   1      391.74      360.25      5.42 o
 -14   2   1     3262.07     3205.73     20.84 o
 -12   2   1     6451.02     6598.40     43.44 o
 -10   2   1      406.67      472.34      4.33 o
  -8   2   1     1727.90     1641.53     10.33 o
  -6   2   1     4755.13     4639.08     24.60 o
  -4   2   1    10381.13    10143.01     47.74 o
  -2   2   1    14847.09    14501.46     74.93 o
   0   2   1    60842.05    62066.23    435.63 o
   2   2   1    30257.70    29599.30    177.10 o
   4   2   1      361.87      387.29      3.19 o
   6   2   1     2846.63     2837.72     15.72 o
   8   2   1      200.57      199.11      2.61 o
  10   2   1     1256.09     1285.63      9.49 o
  12   2   1     1174.35     1328.58      8.71 o
  14   2   1       27.59       27.99      2.32 o
  16   2   1      119.54      154.15      6.72 o
  18   2   1      342.83      328.01      7.85 o
  20   2   1      269.81      272.56      7.58 o
  22   2   1      224.58      229.25     11.80 o
  24   2   1      246.49      263.77      8.43 o
  26   2   1       51.46       33.67      6.33 o
 -27   3   1      138.45      161.90     11.82 o
 -25   3   1        0.62        1.90      2.04 o
 -23   3   1      155.96      149.62      5.51 o
 -21   3   1      304.10      288.76      7.29 o
 -19   3   1     2712.03     2723.19     26.54 o
 -17   3   1       63.57       95.35      5.08 o
 -15   3   1      268.04      224.20      4.96 o
 -13   3   1     1312.94     1429.22      9.60 o
 -11   3   1      219.87      309.05      3.51 o
  -9   3   1     2456.01     2431.96     16.24 o
  -7   3   1      548.01      648.11      5.47 o
  -5   3   1     1614.79     1559.17      7.55 o
  -3   3   1    22558.13    21588.74    113.61 o
  -1   3   1     5242.19     4981.10     20.69 o
   1   3   1     3468.60     3837.65     20.00 o
   3   3   1     1834.86     1765.17      8.30 o
   5   3   1     1862.72     2061.44     11.94 o
   7   3   1    12392.36    13664.51     81.68 o
   9   3   1     2414.75     2634.66     15.41 o
  11   3   1     5445.40     5749.36     42.01 o
  13   3   1       26.33       26.68      1.96 o
  15   3   1     3324.42     3260.01     31.28 o
  17   3   1      862.34      847.98     12.18 o
  19   3   1       58.19       61.81      4.52 o
  21   3   1      630.96      584.82     10.12 o
  23   3   1      168.84      168.61      4.87 o
  25   3   1       52.87       53.33      4.23 o
 -26   4   1        0.36        0.40      1.89 o
 -24   4   1       84.82       79.99      7.47 o
 -22   4   1      900.51      871.20     13.87 o
 -20   4   1      123.19      127.33      5.45 o
 -18   4   1      275.34      258.99      8.44 o
 -16   4   1      739.95      694.24     11.50 o
 -14   4   1     2050.77     2171.06     20.56 o
 -12   4   1      589.35      578.59      4.95 o
 -10   4   1     4794.52     5143.80     29.83 o
  -8   4   1     9313.64    10485.49     59.21 o
  -6   4   1     1890.95     2062.43     12.24 o
  -4   4   1     3750.27     3977.82     17.56 o
  -2   4   1      285.90      278.67      2.57 o
   0   4   1     7134.57     7093.93     30.76 o
   2   4   1     9586.29    10800.97     51.39 o
   4   4   1      113.93       86.32      1.49 o
   6   4   1      872.16      888.08      5.58 o
   8   4   1       19.54        6.10      0.97 o
  10   4   1        1.79        6.26      1.94 o
  12   4   1      637.99      509.63      6.30 o
  14   4   1       25.63       24.43      3.32 o
  16   4   1     1366.23     1375.93     16.80 o
  18   4   1       43.85       55.05      4.15 o
  20   4   1      568.73      601.70      8.52 o
  22   4   1      407.95      418.47      9.57 o
  24   4   1        2.72        1.33      1.73 o
 -25   5   1        5.98        3.12      2.53 o
 -23   5   1       15.07       10.94      3.27 o
 -21   5   1      261.07      260.81      6.97 o
 -19   5   1        8.87       10.28      3.80 o
 -17   5   1       32.02       49.90      4.95 o
 -15   5   1     3078.17     2987.00     29.69 o
 -13   5   1      926.99      876.66     11.76 o
 -11   5   1        1.51        4.44      1.88 o
  -9   5   1     1387.18     1462.46     10.44 o
  -7   5   1       19.26       35.31      1.68 o
  -5   5   1       73.31       60.52      1.59 o
  -3   5   1        3.52        6.24      1.08 o
  -1   5   1     3893.24     3725.52     16.68 o
   1   5   1     9765.34     9768.51     49.52 o
   3   5   1       20.28       19.77      2.38 o
   5   5   1      880.92      650.50      4.09 o
   7   5   1      447.82      444.28      7.27 o
   9   5   1     1162.91     1073.14      8.70 o
  11   5   1      798.14      792.21      9.16 o
  13   5   1        1.51        7.33      3.48 o
  15   5   1      334.85      310.16      8.90 o
  17   5   1       72.33       79.54      4.75 o
  19   5   1      560.49      523.74     11.89 o
  21   5   1       18.33       19.55      3.38 o
  23   5   1       27.39       13.21      2.53 o
 -24   6   1       79.86       78.35      7.26 o
 -22   6   1      211.97      210.79      5.39 o
 -20   6   1      526.84      522.88     11.91 o
 -18   6   1      346.49      325.97      7.59 o
 -16   6   1       36.99       20.13      4.59 o
 -14   6   1     1125.20     1182.11     16.55 o
 -12   6   1      313.32      359.89      9.64 o
 -10   6   1     3908.23     3993.43     39.31 o
  -8   6   1      462.45      446.64      5.56 o
  -6   6   1      968.78      922.12      8.51 o
  -4   6   1     2944.29     2873.34     18.69 o
  -2   6   1      569.25      697.22      4.99 o
   0   6   1      309.91      299.59      2.96 o
   2   6   1      654.43      424.49      3.99 o
   4   6   1      818.28      851.35      6.86 o
   6   6   1     4720.18     4655.81     36.69 o
   8   6   1     2223.56     2224.75     21.13 o
  10   6   1      886.86      831.98     12.35 o
  12   6   1     1186.96     1110.27     15.68 o
  14   6   1      205.89      256.77      7.95 o
  16   6   1      569.79      550.16     11.86 o
  18   6   1       86.03      126.99      7.79 o
  20   6   1        5.18       10.71      3.48 o
  22   6   1       12.69        4.13      2.60 o
 -21   7   1      115.11      144.78      7.90 o
 -19   7   1      142.12      161.43      5.60 o
 -17   7   1        2.32        5.64      3.40 o
 -15   7   1     1043.00      878.19     13.70 o
 -13   7   1      394.47      378.84      7.92 o
 -11   7   1      406.68      361.87      7.51 o
  -9   7   1       17.32       29.03      4.00 o
  -7   7   1      532.67      495.95     10.76 o
  -5   7   1      261.08      225.86      5.94 o
  -3   7   1       29.28       36.00      2.35 o
  -1   7   1     3387.68     3187.15     27.18 o
   1   7   1     1256.13     1238.91     14.48 o
   3   7   1     5815.11     5568.38     52.12 o
   5   7   1      393.80      377.77     11.55 o
   7   7   1       58.29       93.83      6.35 o
   9   7   1      445.04      464.83      9.41 o
  11   7   1      377.68      315.68      8.36 o
  13   7   1        1.93       14.61      4.40 o
  15   7   1     1026.08      898.14     14.67 o
  17   7   1      398.98      415.50      8.91 o
  19   7   1      220.11      177.03      5.84 o
  21   7   1      128.27      140.82      5.65 o
 -20   8   1      161.01      179.13      6.13 o
 -18   8   1      222.11      237.30     10.81 o
 -16   8   1      182.32      131.82      6.94 o
 -14   8   1       26.04       46.64      5.08 o
 -12   8   1      432.47      354.44     10.79 o
 -10   8   1       83.41       81.16     12.87 o
  -8   8   1     2610.08     2574.63     44.54 o
  -6   8   1     3072.82     2967.77     39.09 o
  -4   8   1      130.13      125.37      6.74 o
  -2   8   1      160.45      175.73     12.96 o
   0   8   1       37.98       44.74      5.88 o
   2   8   1      828.94      745.62     12.19 o
   4   8   1       38.67       17.30      3.91 o
   6   8   1      526.10      484.03     10.81 o
   8   8   1      475.14      488.01     10.86 o
  10   8   1     1153.77     1189.40     15.61 o
  12   8   1     2654.44     2703.37     29.89 o
  14   8   1      374.05      364.74      9.93 o
  16   8   1      369.50      337.44      7.99 o
  18   8   1      380.05      380.98      8.58 o
 -17   9   1      485.77      476.06     10.66 o
 -15   9   1       84.31       92.36      6.96 o
 -13   9   1     1195.23     1136.46     20.78 o
 -11   9   1       52.25       42.54      5.73 o
  -9   9   1      413.15      407.88     10.99 o
  -7   9   1      775.39      735.46     15.47 o
  -5   9   1       47.39       44.28      6.88 o
  -3   9   1     2160.14     2249.05     42.35 o
  -1   9   1     2592.33     2646.67     42.29 o
   1   9   1       99.41      121.66      7.34 o
   3   9   1     2171.91     2124.45     42.92 o
   5   9   1      678.46      665.71     26.27 o
   7   9   1      102.60      104.54      6.85 o
   9   9   1       12.37       13.50      4.07 o
  11   9   1       33.61       61.49      6.07 o
  13   9   1        4.75        4.82      3.71 o
  15   9   1       31.74       25.45      4.66 o
  17   9   1       84.79       95.43      5.84 o
 -14  10   1      587.54      638.47     15.70 o
 -12  10   1      185.12      228.15      7.46 o
 -10  10   1       45.98       60.53      7.82 o
  -8  10   1      736.99      697.25     18.96 o
  -6  10   1       19.15       22.91      6.11 o
  -4  10   1     1521.16     1647.03     35.69 o
  -2  10   1      406.96      365.67     14.59 o
   0  10   1      589.93      557.00     14.82 o
   2  10   1       73.21       79.91      7.41 o
   4  10   1     3337.01     3370.07     58.51 o
   6  10   1     1891.56     1974.16     75.24 o
   8  10   1       14.58       21.51      6.67 o
  10  10   1        1.85        1.74      3.82 o
  12  10   1        3.35        1.57      3.17 o
  14  10   1      148.76      182.16      7.30 o
 -11  11   1      185.15      150.45    103.71 o
  -9  11   1      818.77      919.68     45.96 o
  -7  11   1        7.49        3.57      6.51 o
  -5  11   1       89.95      110.12      8.45 o
  -3  11   1      223.24      238.77     14.40 o
   1  11   1      444.14      496.99     18.73 o
   3  11   1      427.41      387.03     11.37 o
   5  11   1      577.42      569.97     21.86 o
   7  11   1      343.24      345.31     12.38 o
   9  11   1      191.69      204.15      9.47 o
 -28   0   2      228.97      247.62     10.37 o
 -26   0   2      719.97      733.88     20.24 o
 -24   0   2      327.11      344.99     24.04 o
 -22   0   2     2019.81     1873.02     31.78 o
 -20   0   2      549.66      523.15     10.98 o
 -18   0   2     2223.92     2151.67     30.78 o
 -16   0   2     3701.38     3782.91     36.67 o
 -14   0   2    11119.75    12266.15    124.21 o
 -12   0   2     6459.93     6886.42     43.26 o
 -10   0   2     5281.36     4810.99     28.11 o
  -8   0   2    31016.35    28751.10    223.85 o
  -6   0   2    13182.31    12950.16     92.04 o
  -4   0   2    41478.70    40192.43    345.76 o
  -2   0   2      160.79      129.09      1.61 o
   0   0   2    21644.27    19959.13    134.96 o
   2   0   2    19707.63    19320.02    138.16 o
   4   0   2   107427.30   109376.85   1542.26 o
   6   0   2     6564.19     6846.11     46.78 o
   8   0   2     4513.15     4369.17     48.62 o
  10   0   2    10656.32    11199.49     81.43 o
  12   0   2    14041.89    14344.50    114.19 o
  14   0   2      369.72      290.27      4.19 o
  16   0   2      409.83      392.03     10.33 o
  18   0   2      866.01      790.56     21.08 o
  20   0   2     8497.43     8279.55    138.04 o
  22   0   2      486.55      543.24     14.16 o
  24   0   2     1091.10     1117.53     29.12 o
  26   0   2      321.44      330.90     13.63 o
 -27   1   2      111.99      106.99      6.59 o
 -25   1   2     1025.94     1034.47     15.84 o
 -23   1   2      105.72      107.76      9.91 o
 -21   1   2     7511.31     7474.58     81.10 o
 -19   1   2      344.82      333.70      6.48 o
 -17   1   2      164.74      169.09      3.62 o
 -15   1   2     1973.01     1852.28     12.92 o
 -13   1   2      402.47      398.35      3.24 o
 -11   1   2     2223.92     2001.36     10.36 o
  -9   1   2     2080.24     1930.04      8.58 o
  -7   1   2       28.55       38.96      1.66 o
  -5   1   2      879.10     1109.87      7.22 o
  -3   1   2    57858.71    55113.69    417.65 o
  -1   1   2     5651.91     6083.23     39.24 o
   1   1   2     1606.33     1632.28      8.58 o
   3   1   2    94790.86    96761.55    744.51 o
   5   1   2     6602.64     6364.19     33.76 o
   7   1   2       48.55       40.27      2.49 o
   9   1   2     9226.59    10006.08     52.82 o
  11   1   2      568.15      650.89      4.20 o
  13   1   2     2893.18     2867.99     15.27 o
  15   1   2     5313.29     5020.35     40.67 o
  17   1   2       13.76       16.08      2.72 o
  19   1   2      221.89      241.47      8.29 o
  21   1   2       67.11       84.84      5.44 o
  23   1   2      155.95      158.38      5.94 o
  25   1   2      230.50      243.99      8.23 o
 -26   2   2      206.74      204.95      6.26 o
 -24   2   2      456.89      434.09     10.17 o
 -22   2   2     1894.39     1879.01     21.67 o
 -20   2   2      782.27      822.40     13.05 o
 -18   2   2     2276.55     2318.36     21.79 o
 -16   2   2      103.20       96.29      3.74 o
 -14   2   2    13397.65    13911.24     90.52 o
 -12   2   2      170.68      174.96      2.76 o
 -10   2   2      461.39      556.86      4.43 o
  -8   2   2     2295.29     2050.98     11.72 o
  -6   2   2     5276.87     5452.53     27.62 o
  -4   2   2    14703.90    13385.35     69.07 o
  -2   2   2    41669.25    39745.41    253.14 o
   0   2   2    69595.86    70323.44    511.94 o
   2   2   2    98219.29    97732.93    805.13 o
   4   2   2     2504.43     2491.98     15.53 o
   6   2   2    22522.40    24313.68    152.76 o
   8   2   2    17445.42    17492.52    109.71 o
  10   2   2      126.05      133.82      2.27 o
  12   2   2      295.76      262.00      3.26 o
  14   2   2     2919.16     2644.50     21.36 o
  16   2   2      340.09      348.76      7.46 o
  18   2   2     3994.64     3768.05     35.86 o
  20   2   2       57.40       89.96      6.89 o
  22   2   2       36.23       32.48      4.72 o
  24   2   2       64.40       83.57      5.82 o
 -27   3   2      395.46      439.42      9.24 o
 -25   3   2       25.86       20.25      3.21 o
 -23   3   2       68.42       77.72      4.20 o
 -21   3   2      185.23      212.15      6.28 o
 -19   3   2     1337.39     1345.91     17.07 o
 -17   3   2     1558.52     1629.53     18.93 o
 -15   3   2      575.37      526.97      5.75 o
 -13   3   2      223.22      310.94      3.91 o
 -11   3   2      205.36      196.39      3.09 o
  -9   3   2     2336.23     2098.04     10.39 o
  -7   3   2    13265.83    13924.07     72.11 o
  -5   3   2    16256.56    15742.01     82.14 o
  -3   3   2    47412.55    44954.14    299.14 o
  -1   3   2    11687.98    10983.97     60.13 o
   1   3   2    13255.95    13076.84     77.41 o
   3   3   2    29026.29    27921.29    171.00 o
   5   3   2        0.37        9.69      1.17 o
   7   3   2     6569.02     7520.85     49.03 o
   9   3   2      456.98      450.47      3.74 o
  11   3   2      200.03      301.79      3.88 o
  13   3   2     3641.49     3614.79     26.82 o
  15   3   2      108.22      134.79      5.02 o
  17   3   2     2269.37     2235.64     23.75 o
  19   3   2       27.49       27.68      3.48 o
  21   3   2      975.82      888.63     12.82 o
  23   3   2        1.48        3.20      2.36 o
  25   3   2      657.17      696.70     10.63 o
 -26   4   2       21.87       23.93      2.96 o
 -24   4   2      532.15      525.60      9.40 o
 -22   4   2       32.45       46.33      6.87 o
 -20   4   2       15.77       20.36      3.77 o
 -18   4   2      981.32      948.10     13.60 o
 -16   4   2        1.32        9.29      3.27 o
 -14   4   2       23.08       28.02      2.51 o
 -12   4   2      557.58      578.52      5.32 o
 -10   4   2      339.39      371.16      4.12 o
  -8   4   2     1816.45     1404.69      8.53 o
  -6   4   2      208.58      288.92      2.87 o
  -4   4   2      919.69     1134.31      5.28 o
  -2   4   2     1094.61      898.59      4.53 o
   0   4   2      844.61      778.99      3.86 o
   2   4   2    22327.80    22397.72    131.25 o
   4   4   2    10129.12    10292.80     52.14 o
   6   4   2      917.98     1093.47     10.68 o
   8   4   2     6688.35     7265.59     44.10 o
  10   4   2     1109.13     1233.27     10.32 o
  12   4   2        3.80        9.94      2.37 o
  14   4   2      548.71      532.74      8.42 o
  16   4   2      219.77      229.21      6.46 o
  18   4   2      423.90      363.54      6.91 o
  20   4   2      283.51      264.72      5.93 o
  22   4   2        8.57        8.24      2.31 o
  24   4   2      359.62      417.59     11.17 o
 -25   5   2       80.85      113.95      4.76 o
 -23   5   2       31.87       17.89      5.47 o
 -21   5   2        3.33        2.15      2.79 o
 -19   5   2      828.26      852.56     11.94 o
 -17   5   2       17.37       16.45      4.13 o
 -15   5   2       50.03       72.54      5.06 o
 -13   5   2     1314.64     1380.77     15.46 o
 -11   5   2       61.36       57.34      3.42 o
  -9   5   2     8735.69     8851.21     57.36 o
  -7   5   2       63.10       41.20      1.55 o
  -5   5   2    13895.01    15212.53     88.10 o
  -3   5   2     3704.36     3354.57     16.72 o
  -1   5   2     9715.96     9643.03     45.10 o
   1   5   2       80.46       99.38      2.01 o
   3   5   2     1647.61     1423.39      8.98 o
   5   5   2     4990.16     5039.39     28.79 o
   7   5   2     4383.50     4322.17     28.42 o
   9   5   2       16.06       13.66      2.63 o
  11   5   2       19.60       23.40      2.88 o
  13   5   2     1546.94     1487.71     16.83 o
  15   5   2      396.40      378.98      9.28 o
  17   5   2      273.16      233.63      7.25 o
  19   5   2      102.16      142.42      6.96 o
  21   5   2      156.08      151.15      4.97 o
  23   5   2      121.97      129.62      5.13 o
 -24   6   2      550.78      607.11     11.50 o
 -22   6   2        3.74        7.72      2.56 o
 -20   6   2       44.46       49.54      3.82 o
 -18   6   2      462.45      460.43      9.36 o
 -16   6   2     1220.59     1240.81     15.79 o
 -14   6   2       15.94       28.30      3.82 o
 -12   6   2        7.97       18.61      3.42 o
 -10   6   2      777.63      677.01      8.19 o
  -8   6   2      545.95      565.58      8.06 o
  -6   6   2    11879.88    13363.83     99.70 o
  -4   6   2     2011.00     1989.03     16.83 o
  -2   6   2       44.37       62.20      4.45 o
   0   6   2      544.91      647.38      7.54 o
   2   6   2      422.04      464.51      4.78 o
   4   6   2        3.55       14.25      2.48 o
   6   6   2     1220.86     1233.40     12.96 o
   8   6   2      801.71      791.77     12.88 o
  10   6   2     3119.98     3102.39     36.20 o
  12   6   2      681.06      690.79     13.34 o
  14   6   2     3735.32     3550.81     40.78 o
  16   6   2       66.56       89.68      5.37 o
  18   6   2      740.99      660.73     14.05 o
  20   6   2      160.17      158.74      6.09 o
  22   6   2        1.64        1.96      2.02 o
 -23   7   2      181.48      193.85      7.85 o
 -21   7   2       49.46       30.17      4.20 o
 -19   7   2      528.38      550.88      9.79 o
 -17   7   2      406.81      398.33      9.01 o
 -15   7   2     4198.03     4110.64     62.88 o
 -13   7   2      102.34      112.88      6.84 o
 -11   7   2        7.04        3.50      2.76 o
  -9   7   2      584.63      642.22     12.46 o
  -7   7   2     3173.41     3008.05     39.81 o
  -5   7   2     1375.04     1230.83     12.98 o
  -3   7   2      161.07      157.85      4.93 o
  -1   7   2     1089.65      955.51     11.62 o
   1   7   2     5629.90     5358.32     47.02 o
   3   7   2       34.95       52.38      8.57 o
   5   7   2       50.60       89.75      5.95 o
   7   7   2     1168.96     1148.16     17.81 o
   9   7   2       69.01       72.74      5.72 o
  11   7   2        9.88       13.13      3.87 o
  13   7   2     3466.99     3481.23     39.94 o
  15   7   2       27.67       17.47      4.58 o
  17   7   2      869.75      875.19     12.85 o
  19   7   2       19.69       29.24      4.28 o
  21   7   2       74.81       94.81      4.44 o
 -20   8   2      432.33      447.38      9.63 o
 -18   8   2     1249.73     1369.62     21.20 o
 -16   8   2      171.01      143.79      8.91 o
 -14   8   2      338.95      346.58      9.67 o
 -12   8   2      121.82      114.38      7.69 o
 -10   8   2      256.45      210.46      9.02 o
  -8   8   2      615.39      574.58     10.75 o
  -6   8   2        0.61        1.65      3.12 o
  -4   8   2       27.57       26.15      3.33 o
  -2   8   2     1372.23     1304.93     17.20 o
   0   8   2        1.67        9.81      4.95 o
   2   8   2     3688.16     3483.70     44.68 o
   4   8   2     3779.21     3769.55     99.68 o
   6   8   2      794.74      784.45     13.71 o
   8   8   2     2550.42     2505.20     31.07 o
  10   8   2      208.79      212.43      7.29 o
  12   8   2      361.78      418.27      8.93 o
  14   8   2      116.44      104.67      5.51 o
  16   8   2       35.52       31.79      4.05 o
  18   8   2        0.79        2.75      2.56 o
 -17   9   2        1.02        3.14      3.06 o
 -15   9   2       45.30       40.43      5.94 o
 -13   9   2      485.47      587.44     15.84 o
 -11   9   2      196.94      185.39     10.28 o
  -9   9   2      609.90      599.10     14.52 o
  -7   9   2       65.98       57.93      9.84 o
  -5   9   2      606.41      647.84     17.61 o
  -3   9   2       68.14       88.17     11.45 o
  -1   9   2     1639.57     1611.00     28.95 o
   1   9   2     2170.41     2180.13     35.40 o
   3   9   2     1518.57     1583.33     33.17 o
   5   9   2      159.00      134.36      7.66 o
   7   9   2      105.44      100.35      6.55 o
   9   9   2      205.69      190.82      7.39 o
  11   9   2       30.39       37.16      4.06 o
  13   9   2        1.61        3.10      3.42 o
  15   9   2      295.78      298.16      7.63 o
 -14  10   2       39.69       30.85      7.01 o
 -12  10   2      142.82      145.92      8.47 o
 -10  10   2        2.96        3.46      3.49 o
  -8  10   2      760.11      811.60     25.28 o
  -6  10   2      101.55      101.37      7.15 o
  -4  10   2      270.89      285.84     12.26 o
  -2  10   2     1124.27     1164.68     32.13 o
   0  10   2      734.84      741.45     20.63 o
   2  10   2      659.84      620.41     20.38 o
   4  10   2     2284.03     2189.24     38.45 o
   6  10   2        3.44        8.04      5.31 o
   8  10   2     1030.77     1078.42     18.81 o
  10  10   2       31.02       30.29      4.70 o
  12  10   2        6.91        6.95      4.87 o
 -11  11   2      145.01      181.68     18.53 o
  -9  11   2      110.02      124.52     12.83 o
  -7  11   2      100.27      106.28      8.88 o
  -5  11   2       18.45        6.84      4.58 o
  -3  11   2      661.57      669.42     17.07 o
  -1  11   2      219.56      240.49     11.23 o
   1  11   2      448.14      440.40     18.84 o
   3  11   2      308.39      272.22      9.55 o
   5  11   2        4.38        6.33      4.25 o
   7  11   2      492.23      522.42     13.94 o
   9  11   2      118.68      140.27      8.41 o
 -27   1   3       39.74       31.41      3.84 o
 -25   1   3      461.98      465.89     10.01 o
 -23   1   3        0.16        1.40      3.46 o
 -21   1   3     1925.49     1866.74     18.34 o
 -19   1   3      618.65      628.04      8.42 o
 -17   1   3       28.06       21.36      2.29 o
 -15   1   3     3665.24     4183.17     21.04 o
 -13   1   3      141.87      181.47      2.01 o
 -11   1   3    11813.34    12634.40     64.61 o
  -9   1   3     6797.58     7294.07     33.50 o
  -7   1   3    11302.76    11012.03     54.70 o
  -5   1   3    27476.59    26096.23    152.41 o
  -3   1   3    16742.95    15588.75     77.92 o
  -1   1   3       21.62       50.97      3.07 o
   1   1   3    10395.81     9865.92     49.77 o
   3   1   3   102628.10   104447.91    815.13 o
   5   1   3      277.87      259.28      3.83 o
   7   1   3        0.11        8.45      1.66 o
   9   1   3     3554.32     3675.06     16.96 o
  11   1   3      117.56      151.89      2.33 o
  13   1   3      252.15      290.17      3.58 o
  15   1   3      866.68      789.29      9.40 o
  17   1   3      120.77      137.69      8.60 o
  19   1   3     1136.01     1124.83     16.76 o
  21   1   3       21.87       21.94      3.53 o
  23   1   3        2.67        8.87      3.57 o
  25   1   3      210.28      211.73      8.90 o
 -28   2   3      355.46      384.37     12.88 o
 -26   2   3      191.18      176.37      6.13 o
 -24   2   3      739.10      739.91     11.03 o
 -22   2   3     4076.50     4048.64     40.17 o
 -20   2   3      108.93      130.78      5.32 o
 -18   2   3      168.23      165.42      5.82 o
 -16   2   3     1817.93     1913.06     13.87 o
 -14   2   3        0.32        7.47      1.45 o
 -12   2   3       10.64       21.00      1.63 o
 -10   2   3     1006.93     1055.04      5.49 o
  -8   2   3      207.05      227.93      2.88 o
  -6   2   3      129.75      148.41      2.08 o
  -4   2   3       52.87       48.47      1.46 o
  -2   2   3      306.49      269.44      6.18 o
   0   2   3    17030.53    16289.61     86.19 o
   2   2   3    55440.86    55226.87    418.20 o
   4   2   3     2301.51     2329.10     18.58 o
   6   2   3      302.94      276.59      3.17 o
   8   2   3     7236.73     7544.64     40.90 o
  10   2   3     3107.86     3379.48     18.93 o
  12   2   3     2582.72     2598.92     15.91 o
  14   2   3     2413.72     2493.15     21.29 o
  16   2   3     1665.28     1536.86     16.09 o
  18   2   3       80.89       80.77      4.67 o
  20   2   3     1287.81     1266.44     20.35 o
  22   2   3      140.77      129.52      6.07 o
  24   2   3       26.93       20.93      2.67 o
 -27   3   3      169.98      149.05      4.99 o
 -25   3   3       30.47       24.00      3.49 o
 -23   3   3     1162.67     1175.63     14.15 o
 -21   3   3       10.90       11.27      3.91 o
 -19   3   3     1471.09     1502.83     18.44 o
 -17   3   3       19.77       18.88      2.73 o
 -15   3   3      138.29      128.15      3.41 o
 -13   3   3     2810.19     2654.64     17.40 o
 -11   3   3     2752.50     2742.59     12.78 o
  -9   3   3      475.89      381.04      3.77 o
  -7   3   3     2126.29     2437.40     11.94 o
  -5   3   3     5327.14     5370.94     26.86 o
  -3   3   3    14780.41    14722.02     80.25 o
  -1   3   3     8563.21     8543.71     41.65 o
   1   3   3    19617.11    20250.42    111.95 o
   3   3   3     6973.57     6971.31     37.93 o
   5   3   3      283.61      308.27      4.92 o
   7   3   3        0.67        8.86      1.07 o
   9   3   3      156.75       92.02      2.69 o
  11   3   3     1208.73     1251.29      8.32 o
  13   3   3       24.01       34.40      4.28 o
  15   3   3      607.67      633.84      9.26 o
  17   3   3      738.54      639.20      9.53 o
  19   3   3     2359.63     2314.25     23.19 o
  21   3   3       57.74       55.69      5.55 o
  23   3   3        1.49        1.99      2.22 o
 -26   4   3      222.76      252.37      8.00 o
 -24   4   3     1308.17     1384.68     18.39 o
 -22   4   3       89.86      102.64      5.30 o
 -20   4   3      305.00      321.42      8.53 o
 -18   4   3      489.93      497.63     10.24 o
 -16   4   3       21.96       28.80      3.19 o
 -14   4   3       81.23       61.57      3.42 o
 -12   4   3      122.51      120.43      2.77 o
 -10   4   3     7048.42     7662.26     51.63 o
  -8   4   3     1518.17     1597.98      9.10 o
  -6   4   3     1373.49     1521.81      7.53 o
  -4   4   3     5753.94     6223.15     38.65 o
  -2   4   3      479.77      497.88      6.60 o
   0   4   3        1.27        6.07      0.77 o
   2   4   3     1099.78     1278.25      6.19 o
   4   4   3     5107.77     4937.55     23.23 o
   6   4   3     1921.24     2210.81     13.44 o
   8   4   3      658.73      546.80      4.70 o
  10   4   3     3174.68     2772.05     20.04 o
  12   4   3      446.14      461.69      7.32 o
  14   4   3       13.39       19.92      3.13 o
  16   4   3     1669.92     1666.72     26.44 o
  18   4   3      118.55      123.22      4.35 o
  20   4   3        4.75        4.76      2.29 o
  22   4   3      166.58      159.69      8.65 o
  24   4   3       46.38       36.00     14.61 o
 -25   5   3      118.83      119.83      4.89 o
 -23   5   3       57.07       34.08      6.99 o
 -21   5   3      108.71      120.95      5.90 o
 -19   5   3      902.79      860.02     15.11 o
 -17   5   3      148.98      148.61      5.67 o
 -15   5   3     1417.99     1254.49     15.68 o
 -13   5   3      412.55      471.49     10.76 o
 -11   5   3      375.79      405.07      5.62 o
  -9   5   3     2633.76     2469.01     16.97 o
  -7   5   3     2243.36     2718.69     16.25 o
  -5   5   3     3200.63     3557.14     17.09 o
  -3   5   3     1330.19     1445.60      7.15 o
  -1   5   3      427.79      368.37      4.11 o
   1   5   3     2083.17     2049.67      9.81 o
   3   5   3      168.43      158.50      2.99 o
   5   5   3     9393.36    10144.63     64.14 o
   7   5   3        2.75       11.63      1.44 o
   9   5   3      173.13      227.18      7.64 o
  11   5   3      353.19      405.64     10.64 o
  13   5   3      724.06      750.11     13.44 o
  15   5   3       59.24       48.42      5.48 o
  17   5   3       54.03       40.38      4.21 o
  19   5   3      770.94      760.00     12.27 o
  21   5   3      447.54      448.79      9.35 o
  23   5   3        0.11        0.75      3.27 o
 -24   6   3       47.49       42.69      4.64 o
 -22   6   3      225.42      240.68      7.35 o
 -20   6   3      325.83      316.25      6.75 o
 -18   6   3      174.25      173.79      6.35 o
 -16   6   3      300.58      287.72      6.63 o
 -14   6   3       45.84       52.75      5.37 o
 -12   6   3       23.45       19.31      3.54 o
 -10   6   3      223.95      239.26      6.38 o
  -8   6   3      252.87      173.97      3.98 o
  -6   6   3      201.48      182.18      4.05 o
  -4   6   3     1345.99     1372.24     10.11 o
  -2   6   3      138.57      139.11      3.87 o
   0   6   3     1647.69     1682.47     12.19 o
   2   6   3     6269.69     6916.03     48.09 o
   4   6   3       23.70       15.60      2.65 o
   6   6   3      117.32       99.68      6.20 o
   8   6   3     1565.64     1416.66     19.03 o
  10   6   3     1257.61     1163.77     17.77 o
  12   6   3      790.93      849.63     15.04 o
  14   6   3        3.05       21.51      4.44 o
  16   6   3      478.65      491.04     11.01 o
  18   6   3      250.82      222.05     10.17 o
  20   6   3       37.56       42.53      5.09 o
 -23   7   3      121.50      144.27      7.59 o
 -21   7   3      312.06      311.85      8.59 o
 -19   7   3      116.35      112.02      5.93 o
 -17   7   3      103.09       92.42      6.02 o
 -15   7   3      490.16      458.94     10.42 o
 -13   7   3      697.07      633.30     12.19 o
 -11   7   3      485.39      472.51     10.32 o
  -9   7   3      831.05      757.99     11.53 o
  -7   7   3      257.79      242.52      6.59 o
  -5   7   3      154.36      147.24      5.03 o
  -3   7   3      128.09      156.27      4.77 o
  -1   7   3       16.23       15.57      2.38 o
   1   7   3      573.22      528.47      9.98 o
   3   7   3     2981.70     2999.11     40.05 o
   5   7   3       68.57       87.47      3.80 o
   7   7   3      500.07      498.96      9.38 o
   9   7   3      241.50      234.57      9.33 o
  11   7   3      990.53     1003.25     16.51 o
  13   7   3      307.18      283.27     10.88 o
  15   7   3      118.52      127.81      6.54 o
  17   7   3       39.75       28.82      3.52 o
  19   7   3        1.55        6.91      3.43 o
 -20   8   3      104.02      109.35      5.93 o
 -18   8   3      976.13     1049.17     18.76 o
 -16   8   3        6.45        5.84      3.35 o
 -14   8   3        1.08        5.64      3.12 o
 -12   8   3      476.12      504.55     10.77 o
 -10   8   3     1462.55     1325.76     21.90 o
  -8   8   3     3957.05     3953.29     47.25 o
  -6   8   3       60.39       69.50      9.32 o
  -4   8   3        6.92        9.38      3.04 o
  -2   8   3     2496.30     2413.90     28.87 o
   0   8   3      478.96      430.85      9.11 o
   2   8   3     5890.85     5884.82     72.97 o
   4   8   3     1634.43     1486.26     28.31 o
   6   8   3     1927.79     1775.20     29.18 o
   8   8   3       90.87       78.07      5.43 o
  10   8   3     1939.41     1819.23     25.70 o
  12   8   3      474.32      448.36     10.03 o
  14   8   3     1011.64     1003.00     14.65 o
  16   8   3      460.99      418.71      8.30 o
  18   8   3        7.34        5.01      3.22 o
 -19   9   3       11.75       14.57      3.90 o
 -17   9   3      284.20      294.42     10.85 o
 -15   9   3      235.61      233.03      9.15 o
 -13   9   3      259.48      236.89      9.07 o
 -11   9   3      475.46      509.65     11.57 o
  -9   9   3     3565.65     3400.28     66.30 o
  -7   9   3      114.48      109.95      7.35 o
  -5   9   3      793.62      790.67     14.10 o
  -3   9   3       33.67       45.12      4.41 o
  -1   9   3      521.16      487.21     12.06 o
   1   9   3     3778.08     3697.37     53.01 o
   3   9   3      795.31      733.13     14.84 o
   5   9   3       17.55       22.78      5.14 o
   7   9   3       22.32       20.20      6.16 o
   9   9   3        5.52        6.54      3.51 o
  11   9   3      131.05      148.73      5.86 o
  13   9   3      173.07      112.29      5.01 o
  15   9   3       43.15       27.30      3.73 o
 -16  10   3      199.28      219.44     10.97 o
 -14  10   3      125.20       76.28     14.55 o
 -12  10   3      863.79      883.34     25.00 o
 -10  10   3       49.97       55.21      5.00 o
  -8  10   3       80.04       97.97      9.57 o
  -6  10   3        1.72        6.44      6.97 o
  -4  10   3       38.62       35.85      8.41 o
  -2  10   3      320.52      376.15     32.36 o
   0  10   3       95.61      118.57     15.13 o
   2  10   3      438.48      461.35     20.87 o
   4  10   3      303.32      260.78     19.17 o
   6  10   3       57.82       87.52      7.99 o
   8  10   3       60.53       72.48      6.47 o
  10  10   3      173.66      164.31     10.49 o
  12  10   3       40.75       28.83      5.82 o
 -11  11   3       17.57       15.60      6.91 o
  -9  11   3       15.67        9.43      5.80 o
  -7  11   3        5.92        1.40      4.21 o
  -5  11   3        3.55        3.66      9.00 o
  -3  11   3      112.57      119.32      9.03 o
  -1  11   3      383.84      470.92     61.67 o
   1  11   3       56.07       71.27     23.69 o
   3  11   3      683.55      745.83     43.12 o
   5  11   3      953.12     1135.48     40.15 o
   7  11   3      225.80      262.36     11.65 o
 -28   0   4       36.09       14.28      5.50 o
 -26   0   4      142.88      142.12      9.14 o
 -24   0   4      999.62      992.46     19.29 o
 -22   0   4      101.04       91.67      6.07 o
 -20   0   4     1418.11     1453.72     31.72 o
 -18   0   4      947.38      927.11     16.53 o
 -16   0   4     3937.96     3796.08     32.64 o
 -14   0   4      689.74      604.28      5.76 o
 -12   0   4     7281.36     7595.88     58.76 o
 -10   0   4     3184.87     2969.12     18.09 o
  -8   0   4    37624.50    37545.17    332.55 o
  -6   0   4   151479.86   155683.38   1907.08 o
  -4   0   4      634.81      534.16      6.32 o
  -2   0   4     3760.51     3484.01     22.15 o
   0   0   4     1916.83     1655.23     13.11 o
   2   0   4     5849.54     6329.21     45.54 o
   4   0   4     2495.85     2853.78     22.71 o
   6   0   4    19448.67    19702.42    153.74 o
   8   0   4      365.37      318.98     11.00 o
  10   0   4     4863.25     4670.11     33.36 o
  12   0   4     1124.41     1212.13     10.96 o
  14   0   4     7341.50     7222.34     91.38 o
  16   0   4       24.08       22.66      5.28 o
  18   0   4      659.71      610.27     16.50 o
  20   0   4      220.14      209.75      9.74 o
  22   0   4     1165.59     1200.40     22.15 o
  24   0   4      331.61      329.87     13.62 o
 -27   1   4      172.05      200.55      6.09 o
 -25   1   4      106.02      112.98      7.27 o
 -23   1   4      271.35      302.78      7.21 o
 -21   1   4     1134.43     1192.02     14.41 o
 -19   1   4      448.75      416.23      6.83 o
 -17   1   4     3107.52     2985.21     22.27 o
 -15   1   4     4098.88     4539.02     27.17 o
 -13   1   4      218.26      247.88      2.53 o
 -11   1   4     1793.93     2102.30     10.77 o
  -9   1   4     4230.51     4278.46     19.28 o
  -7   1   4     3996.44     3847.53     16.81 o
  -5   1   4    58302.54    57892.66    397.22 o
  -3   1   4   110018.12   109501.78   1030.73 o
  -1   1   4    16301.90    15363.37     80.82 o
   1   1   4     7848.29     7764.98     37.00 o
   3   1   4    23434.29    22568.80    129.04 o
   5   1   4      135.50       91.66      2.19 o
   7   1   4     8330.66     8153.20     41.14 o
   9   1   4      196.14      218.79      2.37 o
  11   1   4     1877.27     1918.91     11.01 o
  13   1   4     3076.50     2916.85     19.55 o
  15   1   4      573.08      545.72      9.57 o
  17   1   4        6.76       12.14      3.29 o
  19   1   4       34.85       32.75      5.18 o
  21   1   4       26.05       17.92      3.17 o
  23   1   4        5.34        4.89      3.01 o
 -28   2   4       19.08       10.69      3.71 o
 -26   2   4      312.61      304.83      7.99 o
 -24   2   4       53.06       66.16      4.28 o
 -22   2   4       85.54       99.46      4.60 o
 -20   2   4      117.97      111.27      4.53 o
 -18   2   4       98.74       92.78      5.11 o
 -16   2   4      667.53      663.61      6.10 o
 -14   2   4     4635.35     4792.87     27.05 o
 -12   2   4    13401.82    13948.61     80.48 o
 -10   2   4     2131.16     1965.62     10.18 o
  -8   2   4       17.37       19.20      1.32 o
  -6   2   4    22194.06    20939.76    121.66 o
  -4   2   4     8109.00     8391.98     39.68 o
  -2   2   4      562.48      640.35      4.80 o
   0   2   4    44065.95    40847.11    270.02 o
   2   2   4    33164.91    32875.07    217.81 o
   4   2   4     3986.41     3875.92     23.56 o
   6   2   4    36295.68    35904.94    269.63 o
   8   2   4     8498.63     9453.98     54.75 o
  10   2   4     9308.98     9814.51     58.46 o
  12   2   4     1181.47     1100.02      9.29 o
  14   2   4      457.27      514.37      9.13 o
  16   2   4     3762.01     3685.52     35.13 o
  18   2   4      276.33      317.81      6.39 o
  20   2   4      634.80      668.30     14.85 o
  22   2   4      864.20      843.07     13.49 o
  24   2   4        0.25        0.83      2.90 o
 -27   3   4      669.98      674.76     11.18 o
 -25   3   4      437.16      449.60      7.83 o
 -23   3   4     4367.30     4473.40     54.45 o
 -21   3   4      283.65      289.70      7.12 o
 -19   3   4     1216.28     1239.10     15.93 o
 -17   3   4     1919.16     1936.88     17.83 o
 -15   3   4      225.57      245.30      4.42 o
 -13   3   4     2721.99     2739.05     17.86 o
 -11   3   4     8774.60     8819.51     45.51 o
  -9   3   4     1212.62     1220.61      6.85 o
  -7   3   4    26553.66    26390.24    184.13 o
  -5   3   4      379.89      379.34      2.79 o
  -3   3   4     2622.43     2896.04     12.74 o
  -1   3   4      281.33      218.34      1.89 o
   1   3   4       86.35       56.94      1.56 o
   3   3   4     6562.24     6821.06     35.97 o
   5   3   4      368.82      562.16      9.70 o
   7   3   4     4198.14     3863.37     21.46 o
   9   3   4     1399.91     1316.34      8.53 o
  11   3   4      525.04      431.76      5.80 o
  13   3   4     1165.86     1112.90     11.73 o
  15   3   4     4577.89     4477.09     40.38 o
  17   3   4      537.55      511.68      7.47 o
  19   3   4      303.99      315.86      7.12 o
  21   3   4      918.92      932.17     12.63 o
  23   3   4      237.22      223.40      5.73 o
 -26   4   4        5.01        0.87      2.45 o
 -24   4   4      343.28      359.23      7.77 o
 -22   4   4      240.78      260.69      7.21 o
 -20   4   4      559.98      571.04     13.43 o
 -18   4   4     1644.47     1662.16     18.28 o
 -16   4   4      337.20      297.03      6.52 o
 -14   4   4      536.30      625.91      8.43 o
 -12   4   4     1158.57     1151.41      9.23 o
 -10   4   4      119.07      109.95      2.61 o
  -8   4   4      654.00      698.35      5.91 o
  -6   4   4     1366.92     1307.06      7.50 o
  -4   4   4      153.54      178.39      2.24 o
  -2   4   4      601.70      673.56      5.47 o
   0   4   4     3651.27     4040.99     27.15 o
   2   4   4       25.68       42.98      2.61 o
   4   4   4      782.71      664.27      6.82 o
   6   4   4     1535.15     1933.83     10.70 o
   8   4   4       24.40       15.99      1.87 o
  10   4   4     3411.20     3349.75     25.70 o
  12   4   4     2539.04     2414.12     21.78 o
  14   4   4     1025.80     1049.93     12.65 o
  16   4   4     2003.45     1989.66     23.88 o
  18   4   4      270.57      295.87      6.16 o
  20   4   4      143.39      149.49      5.58 o
  22   4   4      773.91      713.62     22.96 o
 -25   5   4      192.04      217.80      6.85 o
 -23   5   4      588.11      606.30     10.50 o
 -21   5   4     1037.00     1048.35     16.87 o
 -19   5   4      756.55      737.94     11.28 o
 -17   5   4      106.78      101.47      5.14 o
 -15   5   4       23.55       14.22      2.70 o
 -13   5   4      162.29      165.56      5.75 o
 -11   5   4     2394.02     2295.38     31.09 o
  -9   5   4     2775.32     3030.35     18.34 o
  -7   5   4     3493.39     3575.17     20.30 o
  -5   5   4     9917.47    10438.47     59.29 o
  -3   5   4    10698.12    11366.92     60.30 o
  -1   5   4    19974.36    21146.54    128.05 o
   1   5   4      789.09      916.30      6.07 o
   3   5   4     3344.71     3094.20     34.26 o
   5   5   4      275.36      258.16      4.07 o
   7   5   4      930.58      934.30     12.13 o
   9   5   4       54.43       55.44      5.31 o
  11   5   4     4380.11     4367.59     49.25 o
  13   5   4     1300.82     1240.55     18.94 o
  15   5   4      142.99      133.20      7.40 o
  17   5   4      310.94      270.77      8.00 o
  19   5   4      483.96      469.97      9.91 o
  21   5   4      105.22       60.01      5.24 o
 -24   6   4       45.86       39.98      6.28 o
 -22   6   4      940.87      953.52     17.94 o
 -20   6   4       28.46       30.15      3.98 o
 -18   6   4      658.77      674.75     11.50 o
 -16   6   4      968.46      925.96     13.76 o
 -14   6   4      210.87      209.61      7.01 o
 -12   6   4       24.53       31.43      4.67 o
 -10   6   4      112.55      146.56      6.34 o
  -8   6   4       36.81       27.21      2.34 o
  -6   6   4     1288.98     1446.39     13.35 o
  -4   6   4     4178.74     4425.30     29.26 o
  -2   6   4       56.27       44.44      2.02 o
   0   6   4     5429.12     5092.73     36.01 o
   2   6   4      264.08      217.19      3.77 o
   4   6   4        9.97        8.70      2.12 o
   6   6   4     1020.90      928.01     12.01 o
   8   6   4       28.74       42.30     17.26 o
  10   6   4     2793.48     2784.78     34.89 o
  12   6   4        1.64        2.87      3.58 o
  14   6   4      247.94      208.02      7.05 o
  16   6   4      354.65      372.11      9.50 o
  18   6   4      910.07      893.02     17.36 o
  20   6   4      203.26      194.38      5.60 o
 -23   7   4      601.01      655.63     16.69 o
 -21   7   4       65.51       65.14      8.00 o
 -19   7   4       64.48       74.11      5.56 o
 -17   7   4        4.01        1.82      3.08 o
 -15   7   4        7.37       13.01      3.91 o
 -13   7   4      806.22      741.41     11.92 o
 -11   7   4      916.59      845.13     12.14 o
  -9   7   4     2359.99     2212.32     25.10 o
  -7   7   4     1200.27     1174.82     14.18 o
  -5   7   4      472.21      452.71      8.46 o
  -3   7   4      351.70      397.42      8.33 o
  -1   7   4     1111.51     1043.85     25.04 o
   1   7   4        9.10       11.53      2.92 o
   3   7   4       36.40       47.86      5.16 o
   5   7   4    10468.67    10106.54    112.99 o
   7   7   4      891.74      862.71     13.69 o
   9   7   4      117.94      116.71     11.09 o
  11   7   4      203.45      207.47      7.98 o
  13   7   4      492.76      432.79     10.01 o
  15   7   4        2.72        4.95      3.43 o
  17   7   4       15.65       21.78      4.05 o
  19   7   4       98.60      101.30      6.78 o
 -20   8   4        2.87        3.17      3.05 o
 -18   8   4       29.28       25.28      3.61 o
 -16   8   4       98.62       87.68      5.06 o
 -14   8   4      110.63       88.58      6.74 o
 -12   8   4     1472.20     1397.02     21.12 o
 -10   8   4     2799.31     2754.05     37.37 o
  -8   8   4     2391.13     2415.42     30.23 o
  -6   8   4      785.94      774.37     10.87 o
  -4   8   4      714.70      714.15     12.97 o
  -2   8   4      418.80      396.16      9.43 o
   0   8   4     6295.26     6377.65     84.14 o
   2   8   4     5581.10     5340.89     62.24 o
   4   8   4      437.96      467.39     13.25 o
   6   8   4       35.64       38.14      8.03 o
   8   8   4       68.82       62.99      5.02 o
  10   8   4     1603.99     1583.00     20.85 o
  12   8   4      764.28      725.06     13.08 o
  14   8   4     1138.06     1141.40     15.52 o
  16   8   4        5.82        0.99      2.27 o
 -19   9   4       67.27       97.82      6.38 o
 -17   9   4      636.40      674.83     21.33 o
 -15   9   4      116.45       90.64     14.97 o
 -13   9   4      792.83      676.29     11.70 o
 -11   9   4       15.91       31.31      4.10 o
  -9   9   4       90.75       82.41      6.19 o
  -7   9   4      100.61      100.96      5.96 o
  -5   9   4       93.50       97.30      5.07 o
  -3   9   4        1.29        6.81      4.34 o
  -1   9   4     3891.81     4008.47     69.27 o
   1   9   4     5002.23     4993.13     75.50 o
   3   9   4        2.74        7.39      4.36 o
   5   9   4        1.60        3.51      3.95 o
   7   9   4      481.48      488.98     15.90 o
   9   9   4        7.93        4.50      3.76 o
  11   9   4       18.80       15.44      3.64 o
  13   9   4      107.39      131.11      5.34 o
  15   9   4        1.94        2.03      2.98 o
 -16  10   4      592.98      649.32     14.84 o
 -14  10   4        1.34        4.10      4.26 o
 -12  10   4      336.71      307.72      9.36 o
 -10  10   4      149.92      149.74      9.98 o
  -8  10   4      392.73      395.29     12.81 o
  -6  10   4      322.69      352.15     11.74 o
  -4  10   4      606.94      617.69     13.43 o
  -2  10   4       34.39       51.94      9.52 o
   0  10   4      107.95       94.89     17.41 o
   2  10   4       98.45      106.08     13.02 o
   4  10   4        3.16        4.22      3.60 o
   6  10   4     1023.91      985.86     15.88 o
   8  10   4       55.07       48.34      7.33 o
  10  10   4        4.94        5.18      3.67 o
  12  10   4       19.07       10.65      4.83 o
 -11  11   4       45.18       27.33      7.53 o
  -9  11   4       89.00      105.11      8.62 o
  -7  11   4       44.15       56.71      6.17 o
  -5  11   4        2.81        0.75      7.90 o
  -3  11   4      203.04      231.19      7.20 o
  -1  11   4       56.80       65.32      7.87 o
   1  11   4       88.02       50.79     17.72 o
   3  11   4      399.48      245.53    178.73 o
   5  11   4      187.55      205.10     11.49 o
   7  11   4      292.87      281.32     12.53 o
 -29   1   5      327.17      358.07      9.74 o
 -27   1   5      494.23      471.35      8.27 o
 -25   1   5        7.59        8.37      4.32 o
 -23   1   5     1245.82     1182.09     13.82 o
 -21   1   5     1116.03     1103.46     14.95 o
 -19   1   5     1202.91     1194.01     12.81 o
 -17   1   5      152.63      183.77      2.91 o
 -15   1   5     2860.84     3162.60     16.56 o
 -13   1   5    10522.58    11253.48     64.37 o
 -11   1   5     3146.81     3476.47     18.46 o
  -9   1   5      582.37      622.17      4.01 o
  -7   1   5     5530.93     5419.91     24.96 o
  -5   1   5       17.56       71.56      4.34 o
  -3   1   5     1310.52     1301.33      5.88 o
  -1   1   5      358.78      354.46      3.21 o
   1   1   5     1048.46      997.02      5.40 o
   3   1   5     9381.55     9592.59     48.43 o
   5   1   5     7571.93     8050.74     53.89 o
   7   1   5      106.66      121.02      1.77 o
   9   1   5     5550.26     6028.63     32.78 o
  11   1   5      465.32      531.80      4.56 o
  13   1   5     3836.33     3733.26     30.36 o
  15   1   5     6831.95     6677.05     64.70 o
  17   1   5        1.31        7.19      2.97 o
  19   1   5      334.45      338.25      8.51 o
  21   1   5      129.25      125.87      6.70 o
  23   1   5      124.63      125.95      5.46 o
 -28   2   5        2.23        1.15      2.04 o
 -26   2   5       28.90       36.29      4.22 o
 -24   2   5      250.54      258.86      7.04 o
 -22   2   5     2595.33     2497.61     26.53 o
 -20   2   5     1146.75     1141.23     14.61 o
 -18   2   5     4005.60     3822.31     33.42 o
 -16   2   5       17.72       15.42      1.58 o
 -14   2   5      511.88      562.98      4.19 o
 -12   2   5     1886.90     1955.17      9.84 o
 -10   2   5      692.42      683.70      4.42 o
  -8   2   5     7112.05     7499.74     36.40 o
  -6   2   5     1624.64     1950.32      8.93 o
  -4   2   5       14.79       14.18      0.83 o
  -2   2   5      974.50      874.41      4.82 o
   0   2   5     2058.09     2134.88     10.03 o
   2   2   5     2560.27     2634.35     12.07 o
   4   2   5    11562.23    11908.50     64.39 o
   6   2   5    24648.77    26226.62    180.49 o
   8   2   5       36.72       47.96      1.93 o
  10   2   5     1020.61     1106.48      9.60 o
  12   2   5        3.85        8.82      2.74 o
  14   2   5       18.07       16.80      3.67 o
  16   2   5     2105.12     1967.02     19.28 o
  18   2   5       14.59       26.01      3.15 o
  20   2   5       13.07       12.10      3.19 o
  22   2   5        9.82        4.53      3.24 o
 -27   3   5     1157.82     1156.10     16.44 o
 -25   3   5      251.77      273.81      7.35 o
 -23   3   5     2883.37     2863.33     29.95 o
 -21   3   5      281.83      267.28      6.77 o
 -19   3   5     3340.03     3361.78     32.46 o
 -17   3   5       69.77       80.65      3.79 o
 -15   3   5     4356.10     4468.75     31.84 o
 -13   3   5      207.32      226.54      3.16 o
 -11   3   5      669.55      741.26      4.74 o
  -9   3   5     6340.68     6371.87     32.80 o
  -7   3   5      396.40      337.74      3.21 o
  -5   3   5     2213.80     2633.30     11.72 o
  -3   3   5      246.23      190.23      2.08 o
  -1   3   5     1346.88     1383.70      8.37 o
   1   3   5    19678.46    20303.60    128.29 o
   3   3   5       76.46       73.49      1.85 o
   5   3   5    21797.02    23631.24    163.18 o
   7   3   5      466.67      420.57      4.27 o
   9   3   5      423.93      419.82      4.31 o
  11   3   5      181.49      230.37      4.97 o
  13   3   5      114.93      121.22      4.21 o
  15   3   5       48.59       54.91      4.08 o
  17   3   5       18.43       27.46      3.23 o
  19   3   5      205.41      188.35      6.12 o
  21   3   5       92.11      102.34      5.14 o
  23   3   5      152.32      143.66      9.30 o
 -26   4   5      124.57      125.02      8.70 o
 -24   4   5      453.71      486.98      8.66 o
 -22   4   5        2.88        3.85      3.60 o
 -20   4   5      971.62      984.31     13.44 o
 -18   4   5      129.94      144.55      5.14 o
 -16   4   5      444.84      477.22      8.82 o
 -14   4   5        1.33        4.82      2.40 o
 -12   4   5       11.33        4.00      1.52 o
 -10   4   5        3.63       15.47      1.54 o
  -8   4   5     3576.45     3958.52     20.79 o
  -6   4   5      915.02      771.52      4.75 o
  -4   4   5    12480.11    13759.32     85.93 o
  -2   4   5        1.95        5.38      1.01 o
   0   4   5     3807.60     4268.76     22.22 o
   2   4   5     3207.58     3684.26     23.38 o
   4   4   5     1949.58     1810.24     12.48 o
   6   4   5     2371.50     2273.56     13.30 o
   8   4   5      163.11      159.83      3.69 o
  10   4   5       61.24       72.28      3.33 o
  12   4   5       81.87       97.43      3.98 o
  14   4   5     1226.80     1232.20     15.58 o
  16   4   5      142.78      139.17      9.05 o
  18   4   5       85.47       80.34      4.43 o
  20   4   5       51.53       73.54      4.20 o
  22   4   5        0.44       -1.90      3.31 o
 -25   5   5      251.25      266.27      7.29 o
 -23   5   5      340.12      336.17      7.57 o
 -21   5   5      216.71      235.95      7.43 o
 -19   5   5       55.57       67.76      5.29 o
 -17   5   5       76.22       56.39      4.91 o
 -15   5   5      913.55      893.05     12.92 o
 -13   5   5     1599.55     1564.74     17.38 o
 -11   5   5       13.93       20.77      2.59 o
  -9   5   5     5975.06     6243.90     38.82 o
  -7   5   5       49.13       54.61      2.34 o
  -5   5   5     3680.83     3558.96     19.33 o
  -3   5   5     4763.08     5571.32     28.83 o
  -1   5   5        0.92       14.02      1.69 o
   1   5   5     1066.43      959.16      6.48 o
   3   5   5     2267.70     2528.62     17.02 o
   5   5   5     5126.27     5315.13     38.62 o
   7   5   5      936.63      877.43     10.35 o
   9   5   5       80.70       89.90      5.26 o
  11   5   5       42.64       34.94      4.11 o
  13   5   5      195.61      227.33      9.66 o
  15   5   5       58.41       79.25      5.94 o
  17   5   5        4.96        6.48      3.96 o
  19   5   5        0.25        1.01      2.07 o
  21   5   5       26.46       11.38      4.23 o
 -24   6   5        4.17        7.93      3.18 o
 -22   6   5       67.75       98.39      4.44 o
 -20   6   5      423.76      418.36      9.29 o
 -18   6   5      478.80      475.34      9.96 o
 -16   6   5      895.13      942.78     13.56 o
 -14   6   5      200.52      182.53      5.67 o
 -12   6   5      183.88      198.63      5.31 o
 -10   6   5       80.38       59.37      3.22 o
  -8   6   5     1963.68     1890.21     16.87 o
  -6   6   5     1515.55     1400.74     14.37 o
  -4   6   5       37.19       71.18      2.37 o
  -2   6   5     1762.45     1857.66     14.91 o
   0   6   5     7651.53     7351.54     59.96 o
   2   6   5      834.93      854.67      8.47 o
   4   6   5      176.16      210.65      4.47 o
   6   6   5       12.44       14.51      2.69 o
   8   6   5      247.24      195.27      8.78 o
  10   6   5      352.28      339.40     10.60 o
  12   6   5     1906.61     1764.35     24.50 o
  14   6   5      232.60      220.44      7.33 o
  16   6   5       61.27       58.96      5.27 o
  18   6   5      176.61      150.07      7.25 o
  20   6   5       27.79       14.84      3.95 o
 -23   7   5      505.68      531.80     10.91 o
 -21   7   5       73.06       65.39      4.87 o
 -19   7   5       19.00       12.60      3.92 o
 -17   7   5      195.74      182.90      7.70 o
 -15   7   5        3.25        4.87      3.75 o
 -13   7   5      190.89      196.59      8.33 o
 -11   7   5     2164.15     2319.27     29.31 o
  -9   7   5     1153.95     1123.35     16.60 o
  -7   7   5      354.10      283.26      6.78 o
  -5   7   5     1370.08     1304.68     17.41 o
  -3   7   5     3226.97     3083.54     35.35 o
  -1   7   5      503.58      469.92     10.10 o
   1   7   5       25.04       55.71      5.11 o
   3   7   5     1188.96     1046.56     14.14 o
   5   7   5      259.19      241.55      9.03 o
   7   7   5     2215.50     2167.71     30.61 o
   9   7   5      105.47      101.26      6.77 o
  11   7   5      413.29      407.39     10.35 o
  13   7   5      278.68      291.52      8.14 o
  15   7   5       17.00       14.20      3.46 o
  17   7   5      180.22      175.79      6.18 o
 -22   8   5       58.61       33.73      6.92 o
 -20   8   5      566.22      562.77     11.34 o
 -18   8   5      215.71      222.22      7.37 o
 -16   8   5       79.46      106.67     10.59 o
 -14   8   5      775.55      801.20     16.12 o
 -12   8   5      826.06      740.07     19.31 o
 -10   8   5       30.21       21.40      4.42 o
  -8   8   5       15.53       14.72      3.47 o
  -6   8   5      773.59      761.45     14.43 o
  -4   8   5       79.07       78.68      5.12 o
  -2   8   5     5246.20     5108.37     61.71 o
   0   8   5     4307.15     4355.55     53.12 o
   2   8   5     6426.28     6419.11     81.56 o
   4   8   5     1136.32     1192.31     19.48 o
   6   8   5      587.67      625.67     16.26 o
   8   8   5        5.88       17.29      5.71 o
  10   8   5      138.14      118.68      6.00 o
  12   8   5      302.09      292.45      8.45 o
  14   8   5        4.57        4.61      2.83 o
  16   8   5       18.30       13.89      3.65 o
 -19   9   5      179.72      176.52      6.96 o
 -17   9   5       13.63       22.17      4.18 o
 -15   9   5      200.16      217.06     13.46 o
 -13   9   5      537.53      512.03     11.05 o
 -11   9   5      563.80      582.61     12.75 o
  -9   9   5       23.49       40.26      6.44 o
  -7   9   5        4.00       -0.67      2.67 o
  -5   9   5       71.18       73.87      5.81 o
  -3   9   5       30.22       44.01      4.77 o
  -1   9   5        0.77        3.93      5.92 o
   1   9   5       96.10       85.24      6.07 o
   3   9   5        3.75        8.19      3.82 o
   5   9   5      350.89      271.66      9.77 o
   7   9   5       92.69      100.95      7.28 o
   9   9   5       34.29       26.23      6.10 o
  11   9   5      533.85      564.40     10.81 o
  13   9   5        0.76        2.04      2.25 o
 -16  10   5       19.75       29.86      7.01 o
 -14  10   5       10.78       11.59      4.93 o
 -12  10   5      275.99      303.50     12.39 o
 -10  10   5      262.41      294.20     11.25 o
  -8  10   5      295.91      273.16      8.80 o
  -6  10   5        0.74        1.69      3.13 o
  -4  10   5      584.28      583.08     10.19 o
  -2  10   5       24.45       24.49      5.97 o
   0  10   5      301.34      301.36     10.42 o
   2  10   5      308.81      237.07     17.41 o
   4  10   5       29.13       20.48      4.57 o
   6  10   5       78.41      117.04      5.47 o
   8  10   5       81.80      101.63     12.79 o
  10  10   5       32.96       23.65      4.88 o
 -11  11   5      369.11      379.92     19.18 o
  -9  11   5       11.40        2.21      4.24 o
  -7  11   5      249.97      265.55     23.62 o
  -5  11   5       22.98       18.65      5.64 o
  -3  11   5       20.16       16.77      5.97 o
  -1  11   5        9.63        7.10      4.03 o
   1  11   5      208.96      227.14     17.17 o
   3  11   5       56.32       34.12     19.50 o
   5  11   5       54.32       48.45     11.65 o
 -28   0   6      282.50      251.81      8.98 o
 -26   0   6     1113.54     1049.87     21.22 o
 -24   0   6        7.65        7.63      4.15 o
 -22   0   6      453.33      488.49     14.44 o
 -20   0   6     2577.39     2521.24     32.19 o
 -18   0   6        9.41       12.15      3.73 o
 -16   0   6        2.55        8.29      1.64 o
 -14   0   6     2859.72     2829.94     20.14 o
 -12   0   6     3273.42     3993.52     25.39 o
 -10   0   6     3206.34     3086.19     20.20 o
  -8   0   6   165412.63   174471.03   2271.78 o
  -6   0   6    11608.71    11981.44     83.18 o
  -4   0   6     9689.47     9338.60     59.50 o
  -2   0   6     1423.90     1464.65      9.45 o
   0   0   6     4183.09     4308.78     26.18 o
   2   0   6    20759.33    20525.88    155.44 o
   4   0   6      301.79      311.77      3.63 o
   6   0   6    27685.28    28796.95    259.86 o
   8   0   6     4267.23     3635.60     29.98 o
  10   0   6      737.03      696.17      8.02 o
  12   0   6     8776.14     8880.10    111.66 o
  14   0   6      807.26      727.50     14.62 o
  16   0   6     3341.23     3180.53     42.23 o
  18   0   6     1858.76     1974.85     32.90 o
  20   0   6     1069.58     1057.82     20.56 o
  22   0   6       50.32       60.98      7.12 o
 -29   1   6        0.25        2.15      2.69 o
 -27   1   6       94.46      121.94      5.43 o
 -25   1   6      930.94      915.05     13.39 o
 -23   1   6        3.14        5.50      2.94 o
 -21   1   6     1869.31     1896.08     19.38 o
 -19   1   6     1917.51     1882.91     19.21 o
 -17   1   6       88.57       89.49      2.79 o
 -15   1   6     1973.33     2102.07     11.82 o
 -13   1   6        5.72       15.18      1.33 o
 -11   1   6       30.17       38.18      1.60 o
  -9   1   6      694.54     1028.43      5.81 o
  -7   1   6      212.72      275.11      2.14 o
  -5   1   6    33889.12    33564.94    191.60 o
  -3   1   6      493.18      499.49      3.18 o
  -1   1   6      869.40      856.93      8.18 o
   1   1   6     2308.98     2264.75     10.33 o
   3   1   6      511.84      510.81      3.76 o
   5   1   6      295.38      306.24      4.63 o
   7   1   6     8541.38     8003.48     43.78 o
   9   1   6     1025.33     1252.99      8.88 o
  11   1   6      236.50      207.76      3.57 o
  13   1   6     2443.81     2185.57     21.35 o
  15   1   6     3812.72     3568.52     35.80 o
  17   1   6      102.11       96.04      4.94 o
  19   1   6      743.83      768.91     11.17 o
  21   1   6      169.16      175.85      6.17 o
  23   1   6       99.81      108.29      5.52 o
 -28   2   6        0.10        2.39      2.29 o
 -26   2   6        1.36        3.77      2.27 o
 -24   2   6        1.81        5.79      2.85 o
 -22   2   6      338.87      304.09      7.49 o
 -20   2   6       44.95       61.65      4.91 o
 -18   2   6     2389.46     2406.31     20.96 o
 -16   2   6      381.61      297.58      3.70 o
 -14   2   6     1456.75     1388.11      9.22 o
 -12   2   6     3616.26     3803.85     18.93 o
 -10   2   6     5783.99     5362.62     26.61 o
  -8   2   6    13282.13    13635.28     76.19 o
  -6   2   6      438.28      368.18      3.32 o
  -4   2   6       66.67       39.54      1.54 o
  -2   2   6    11179.21    11462.25     60.51 o
   0   2   6     5126.04     5462.83     26.49 o
   2   2   6      381.51      236.37      2.17 o
   4   2   6    17176.49    19600.78    117.29 o
   6   2   6     3766.14     3872.33     20.54 o
   8   2   6    11931.18    11825.36     70.95 o
  10   2   6     1386.63     1353.57     10.50 o
  12   2   6     2244.35     2195.04     20.22 o
  14   2   6      167.90      206.22      6.03 o
  16   2   6       46.50       37.73      3.49 o
  18   2   6       42.41       66.62      3.90 o
  20   2   6      673.92      628.37      8.33 o
  22   2   6      141.93      145.86      7.26 o
 -27   3   6        4.58        1.68      2.35 o
 -25   3   6      310.36      360.37      9.20 o
 -23   3   6       13.72       13.50      3.17 o
 -21   3   6      784.19      853.07     14.05 o
 -19   3   6    11872.40    12380.98    118.85 o
 -17   3   6       62.15       63.55      3.39 o
 -15   3   6      114.94       67.02      4.52 o
 -13   3   6     2003.63     2025.86     10.25 o
 -11   3   6       10.65       12.37      1.65 o
  -9   3   6       51.08       35.60      1.40 o
  -7   3   6     7936.99     8302.94     43.32 o
  -5   3   6     9861.20    10837.63     59.01 o
  -3   3   6     9679.91    10130.19     53.50 o
  -1   3   6     2342.71     2554.86     17.98 o
   1   3   6     3196.48     3234.65     17.63 o
   3   3   6      688.95      673.91      5.88 o
   5   3   6    12325.63    12497.17     75.45 o
   7   3   6      646.13      634.77      4.94 o
   9   3   6     1392.92     1226.63     10.15 o
  11   3   6       41.39       51.52      5.85 o
  13   3   6     4724.72     4404.64     40.82 o
  15   3   6      924.00      977.38     14.37 o
  17   3   6      235.98      221.27      5.78 o
  19   3   6       10.35       14.11      3.62 o
  21   3   6       74.92       72.14      5.36 o
 -28   4   6       54.26       28.91      4.74 o
 -26   4   6        2.88        1.68      2.07 o
 -24   4   6       80.62       79.78      4.40 o
 -22   4   6     1328.45     1340.42     16.77 o
 -20   4   6     2080.67     2064.80     24.06 o
 -18   4   6      329.67      336.37      7.05 o
 -16   4   6      532.40      542.38      8.99 o
 -14   4   6      762.81      707.81      9.21 o
 -12   4   6      172.44      148.51      2.86 o
 -10   4   6      848.49      849.03      6.05 o
  -8   4   6       10.25       26.56      2.03 o
  -6   4   6      132.01      127.98      3.57 o
  -4   4   6     2988.37     2806.59     15.13 o
  -2   4   6      861.29      715.62      4.70 o
   0   4   6     1276.03     1316.17     12.27 o
   2   4   6     7272.97     7411.54     42.03 o
   4   4   6    11126.06    11877.42     77.29 o
   6   4   6      348.36      316.90      4.13 o
   8   4   6     9380.53     9133.29     74.85 o
  10   4   6       18.93       16.98      2.40 o
  12   4   6        6.20       26.94      8.03 o
  14   4   6      365.76      311.01      7.34 o
  16   4   6      412.81      437.36     11.37 o
  18   4   6      166.11      197.62      5.97 o
  20   4   6       50.07       49.23      4.76 o
 -27   5   6       47.53       45.13      8.51 o
 -25   5   6      364.35      416.17      9.46 o
 -23   5   6      231.45      250.84      9.11 o
 -21   5   6     2741.79     2839.44    109.15 o
 -19   5   6      213.13      212.49      6.72 o
 -17   5   6      332.68      313.76      8.04 o
 -15   5   6      887.61      862.97     12.29 o
 -13   5   6      294.08      301.28      6.43 o
 -11   5   6      147.19      160.41      3.77 o
  -9   5   6    10379.07    10215.78     72.14 o
  -7   5   6     2095.86     2183.11     13.34 o
  -5   5   6     1223.76     1094.25      8.64 o
  -3   5   6     7927.62     8001.45     48.37 o
  -1   5   6     4257.20     4172.80     25.66 o
   1   5   6     9451.25     9930.16     63.99 o
   3   5   6       16.78       15.77      2.35 o
   5   5   6      114.75       82.50      3.89 o
   7   5   6     2721.99     2548.40     23.72 o
   9   5   6       36.22       42.71      3.54 o
  11   5   6     2086.31     1950.41     23.71 o
  13   5   6     1307.89     1349.44     20.68 o
  15   5   6       75.71       89.50      5.54 o
  17   5   6      886.15      900.71     14.25 o
  19   5   6      660.47      722.69     11.77 o
 -24   6   6       50.33       42.58      4.74 o
 -22   6   6       32.34       22.84      3.73 o
 -20   6   6      216.50      218.25      7.19 o
 -18   6   6       58.86       72.70      5.11 o
 -16   6   6       14.74       12.13      3.14 o
 -14   6   6       16.37       11.89      3.00 o
 -12   6   6      770.11      739.50     15.96 o
 -10   6   6     3056.64     2959.96     25.96 o
  -8   6   6      468.11      529.98      6.81 o
  -6   6   6      657.78      758.09      7.55 o
  -4   6   6     1560.12     1539.88     15.06 o
  -2   6   6      722.39      790.85      9.87 o
   0   6   6     5662.38     5701.42     47.83 o
   2   6   6     2225.62     2058.07     20.19 o
   4   6   6     3599.66     3554.87     35.90 o
   6   6   6        5.72        6.21      2.58 o
   8   6   6     1846.75     1616.80     21.44 o
  10   6   6      326.50      302.72     10.83 o
  12   6   6        3.14        2.76      3.53 o
  14   6   6       43.62       51.50      6.11 o
  16   6   6      179.86      177.64      6.69 o
  18   6   6      289.31      326.64      8.13 o
 -23   7   6     2438.10     2658.90     43.71 o
 -21   7   6     1064.56     1183.34     16.51 o
 -19   7   6     1657.91     1790.19     24.05 o
 -17   7   6      884.98      877.36     14.04 o
 -15   7   6      139.55      150.98      5.77 o
 -13   7   6        8.84       20.00      3.79 o
 -11   7   6      117.50      107.86      5.88 o
  -9   7   6     1306.83     1367.99     16.94 o
  -7   7   6     1128.29     1082.28     15.44 o
  -5   7   6      406.71      442.81     11.31 o
  -3   7   6     2928.35     2815.56     29.52 o
  -1   7   6     3519.12     3510.08     35.78 o
   1   7   6       10.91       16.38      3.73 o
   3   7   6     4926.99     4834.35     51.45 o
   5   7   6      604.13      573.68     13.46 o
   7   7   6     1105.43     1160.91     19.10 o
   9   7   6      180.09      161.41      7.13 o
  11   7   6      266.82      245.21      9.07 o
  13   7   6      100.51      119.29      5.30 o
  15   7   6      119.83      147.80      6.92 o
  17   7   6        0.78        1.63      2.76 o
 -22   8   6      119.44      142.36      7.47 o
 -20   8   6      121.89      143.59      5.55 o
 -18   8   6       64.29       82.34      5.30 o
 -16   8   6     1408.77     1414.98     33.71 o
 -14   8   6      266.58      263.22     11.70 o
 -12   8   6      732.15      758.00     14.92 o
 -10   8   6       88.08       80.52      5.82 o
  -8   8   6       21.96       18.60      5.30 o
  -6   8   6      387.76      394.48      9.41 o
  -4   8   6      651.04      606.82     12.36 o
  -2   8   6      151.50      145.01      5.64 o
   0   8   6      139.65      145.29      5.73 o
   2   8   6        2.72        8.19      4.18 o
   4   8   6     2965.13     3175.88     41.57 o
   6   8   6      448.16      414.46     13.39 o
   8   8   6       11.22       45.71     19.17 o
  10   8   6       72.52       67.58      6.20 o
  12   8   6      408.70      429.72     20.42 o
  14   8   6      319.78      345.94      6.45 o
  16   8   6       15.91       14.20      3.68 o
 -19   9   6      199.39      231.40      8.44 o
 -17   9   6      259.59      279.66      8.40 o
 -15   9   6      391.33      415.94      8.96 o
 -13   9   6      504.22      496.19     11.62 o
 -11   9   6      277.20      284.90     10.73 o
  -9   9   6      157.00      158.46      7.14 o
  -7   9   6      179.90      190.12      8.07 o
  -5   9   6      664.65      649.29     11.40 o
  -3   9   6      839.80      834.07     14.04 o
  -1   9   6      423.51      462.57     13.98 o
   1   9   6      891.23      837.12     22.84 o
   3   9   6       73.06      127.42     20.20 o
   5   9   6     1561.47     1505.18     26.68 o
   7   9   6      104.26       88.43      6.96 o
   9   9   6     1146.13     1211.15     22.22 o
  11   9   6      160.90      161.37      6.16 o
  13   9   6        3.43        6.42      4.47 o
 -16  10   6      258.41      272.32     13.71 o
 -14  10   6      643.09      632.28     37.98 o
 -12  10   6      944.33      932.59     20.32 o
 -10  10   6        5.75        1.77      2.61 o
  -8  10   6      629.68      601.54     10.02 o
  -6  10   6       68.87       84.24      5.79 o
  -4  10   6       46.15       51.41      6.45 o
  -2  10   6      804.71      821.03     17.05 o
   0  10   6       24.90       27.40      4.90 o
   2  10   6     1335.48     1310.11     34.66 o
   4  10   6       93.94       78.50      4.82 o
   6  10   6      681.94      668.70     11.52 o
   8  10   6      625.13      722.67     16.66 o
  10  10   6       88.15       99.13      6.59 o
 -11  11   6       74.81       40.88     11.87 o
  -9  11   6       39.61       20.03     14.06 o
  -7  11   6        3.08        2.73      6.01 o
  -5  11   6        1.66        0.36      3.31 o
  -3  11   6       18.21       11.34      3.32 o
  -1  11   6      122.23      138.93     52.20 o
   1  11   6       53.60       49.33     11.84 o
   3  11   6      343.76      369.18     33.91 o
   5  11   6      129.16      183.80     13.61 o
 -29   1   7      103.24      106.98      5.09 o
 -27   1   7       57.33       35.38      4.39 o
 -25   1   7      136.51      142.88      5.89 o
 -23   1   7       37.19       25.12      4.05 o
 -21   1   7        0.01       16.17      5.14 o
 -19   1   7       28.48       25.61      2.76 o
 -17   1   7     1615.43     1558.55     10.98 o
 -15   1   7       15.49       13.54      1.37 o
 -13   1   7     7770.11     8595.95     43.50 o
 -11   1   7     8419.08     9109.05     47.10 o
  -9   1   7     1994.60     2097.82      9.42 o
  -7   1   7    14038.54    14760.11     73.79 o
  -5   1   7      230.73      252.69      2.09 o
  -3   1   7     4160.95     3975.40     16.82 o
  -1   1   7     2794.48     2603.36     10.75 o
   1   1   7       30.95       45.02      1.59 o
   3   1   7     6955.40     7382.65     36.65 o
   5   1   7     5020.55     5510.05     28.47 o
   7   1   7     1955.11     2092.59     11.43 o
   9   1   7       11.76       11.75      1.79 o
  11   1   7      366.22      370.39      6.09 o
  13   1   7      283.96      372.91      7.81 o
  15   1   7       59.47       44.28      4.20 o
  17   1   7      397.98      345.33      7.38 o
  19   1   7       31.33       22.70      3.03 o
  21   1   7        6.26        2.23      2.07 o
 -28   2   7       49.29       47.52      4.09 o
 -26   2   7       43.62       28.81      3.43 o
 -24   2   7       79.83       82.60      4.80 o
 -22   2   7       82.13       85.34      4.44 o
 -20   2   7       38.36       38.86      4.33 o
 -18   2   7      412.81      429.29      6.85 o
 -16   2   7     1581.12     1502.46     15.85 o
 -14   2   7      270.60      376.35      4.31 o
 -12   2   7     2181.65     2335.32     11.86 o
 -10   2   7       63.51       58.99      1.76 o
  -8   2   7      108.16      141.36      3.85 o
  -6   2   7      230.04      187.03      1.70 o
  -4   2   7     1834.96     1869.48      9.07 o
  -2   2   7     9068.48     9651.07     51.90 o
   0   2   7     2772.29     2725.03     13.29 o
   2   2   7     5064.98     5531.02     28.73 o
   4   2   7       22.09        6.60      1.61 o
   6   2   7     2110.25     2150.93     11.66 o
   8   2   7     1183.45     1241.21      7.42 o
  10   2   7      293.77      251.90      5.03 o
  12   2   7       40.27       57.29      3.51 o
  14   2   7      328.18      346.11      6.82 o
  16   2   7      306.89      282.38      7.02 o
  18   2   7      361.03      355.92      6.64 o
  20   2   7       58.21       36.96      2.90 o
  22   2   7        0.03        0.48      2.47 o
 -27   3   7      230.75      240.41      6.19 o
 -25   3   7       27.15       27.75      3.68 o
 -23   3   7       20.87       25.16      3.68 o
 -21   3   7      939.58      898.26     12.53 o
 -19   3   7     2377.07     2326.56     26.95 o
 -17   3   7     1186.94     1166.13     14.15 o
 -15   3   7      230.88      169.47      3.36 o
 -13   3   7      732.78      785.13      5.46 o
 -11   3   7     2385.87     2539.44     13.36 o
  -9   3   7     3687.22     3898.78     20.24 o
  -7   3   7     1933.12     1911.55     10.29 o
  -5   3   7     8533.25     9402.50     51.87 o
  -3   3   7       28.66       46.78      1.51 o
  -1   3   7      909.83      774.77      5.16 o
   1   3   7     3015.68     3127.53     16.35 o
   3   3   7     1386.28     1074.49      7.59 o
   5   3   7     2469.08     2350.46     19.41 o
   7   3   7     2282.33     2228.86     14.23 o
   9   3   7     2108.03     2176.28     18.50 o
  11   3   7      710.46      665.00      8.87 o
  13   3   7     2098.81     1984.97     20.95 o
  15   3   7     1109.34     1044.67     14.56 o
  17   3   7       77.79       69.91      4.57 o
  19   3   7      145.01      177.51      6.00 o
  21   3   7       68.29       77.75      6.39 o
 -28   4   7      536.34      529.43     12.01 o
 -26   4   7        0.18        4.25      2.65 o
 -24   4   7       67.77       67.84      4.86 o
 -22   4   7      128.22      123.30      6.04 o
 -20   4   7     4634.49     4757.42     53.12 o
 -18   4   7        0.81        5.16      3.31 o
 -16   4   7     1463.04     1468.95     17.23 o
 -14   4   7       30.42       22.34      3.04 o
 -12   4   7     4201.40     4254.91     25.84 o
 -10   4   7      821.70      807.53      5.63 o
  -8   4   7      389.28      473.80      4.21 o
  -6   4   7     6053.73     6199.86     34.26 o
  -4   4   7     1674.36     1924.72     10.53 o
  -2   4   7        8.99       24.71      1.37 o
   0   4   7     2383.03     2720.52     16.18 o
   2   4   7      314.53      330.23      5.54 o
   4   4   7     2162.81     2505.30     18.15 o
   6   4   7     3353.79     3414.88     23.03 o
   8   4   7     2680.10     2602.36     22.26 o
  10   4   7      890.76      817.90      8.93 o
  12   4   7      105.35      102.87      6.46 o
  14   4   7      538.84      527.88      8.43 o
  16   4   7       33.35       41.80      4.94 o
  18   4   7      265.10      248.07      6.12 o
  20   4   7      126.40      117.43      4.32 o
 -27   5   7      253.33      257.00      7.81 o
 -25   5   7      162.35      174.19      5.85 o
 -23   5   7      285.31      287.24      9.35 o
 -21   5   7       93.94      108.24      6.60 o
 -19   5   7       50.33       40.62      4.19 o
 -17   5   7     3061.34     3063.88     32.56 o
 -15   5   7     2764.92     2833.58     38.05 o
 -13   5   7       40.33       81.40      4.50 o
 -11   5   7       70.98       57.25      2.98 o
  -9   5   7      834.44      840.99      6.49 o
  -7   5   7      464.88      458.83      5.09 o
  -5   5   7     1444.28     1517.30      9.54 o
  -3   5   7      422.84      344.25      4.02 o
  -1   5   7      304.00      334.54      5.46 o
   1   5   7       54.41       51.19      2.21 o
   3   5   7       48.28       46.44      2.83 o
   5   5   7     1712.68     1513.77     16.39 o
   7   5   7     5429.93     5350.00     49.20 o
   9   5   7      889.41      914.60     14.58 o
  11   5   7     1032.59      902.84     13.25 o
  13   5   7      169.08      177.14      6.62 o
  15   5   7      339.30      371.30      7.98 o
  17   5   7      119.33      111.00      7.89 o
  19   5   7      696.34      831.98     12.73 o
 -24   6   7       98.26       81.83      4.56 o
 -22   6   7     1802.22     1897.66     23.64 o
 -20   6   7        1.23        2.31      2.75 o
 -18   6   7      505.40      533.76      9.60 o
 -16   6   7       25.78       29.97      3.74 o
 -14   6   7     1416.77     1454.51     20.09 o
 -12   6   7      171.15      171.94      5.26 o
 -10   6   7      925.32      914.00     10.00 o
  -8   6   7     1973.99     1976.46     18.40 o
  -6   6   7      377.25      331.36      4.51 o
  -4   6   7      130.51       94.91      3.66 o
  -2   6   7     5511.57     5570.08     45.51 o
   0   6   7      495.05      517.39      8.77 o
   2   6   7     6512.45     6350.77     68.51 o
   4   6   7     5777.60     5545.27     55.98 o
   6   6   7     1298.63     1385.62     15.92 o
   8   6   7      356.01      339.04      7.50 o
  10   6   7      323.99      296.67      9.77 o
  12   6   7      400.08      404.06     13.44 o
  14   6   7      241.06      240.85      8.06 o
  16   6   7      455.46      472.59      8.35 o
  18   6   7       77.69      105.43      5.80 o
 -23   7   7        0.26        2.48      2.70 o
 -21   7   7     1741.11     1788.62     26.37 o
 -19   7   7      253.28      258.59      8.88 o
 -17   7   7      410.07      382.49     12.07 o
 -15   7   7       25.41       17.09      3.86 o
 -13   7   7     2021.87     1991.90     25.76 o
 -11   7   7        0.33        6.18      3.20 o
  -9   7   7     1255.19     1290.84     17.03 o
  -7   7   7      250.47      256.01      8.13 o
  -5   7   7     1165.43     1151.48     17.26 o
  -3   7   7      118.75      158.80      6.06 o
  -1   7   7        1.39        2.02      2.68 o
   1   7   7        3.53        5.48      3.60 o
   3   7   7     2060.51     2113.51     25.03 o
   5   7   7      971.13      904.54     14.97 o
   7   7   7       66.42       65.19      5.47 o
   9   7   7     1217.52     1110.29     17.36 o
  11   7   7       40.39       37.86      5.18 o
  13   7   7      133.20      138.60      6.10 o
  15   7   7        6.16       14.80      3.78 o
  17   7   7      385.78      419.13      8.32 o
 -22   8   7      378.26      440.53      8.70 o
 -20   8   7      370.41      358.94      8.84 o
 -18   8   7      101.46      106.43      5.33 o
 -16   8   7      810.47      807.48     13.40 o
 -14   8   7     2208.61     2312.87     28.81 o
 -12   8   7      255.79      250.57      7.52 o
 -10   8   7        0.26        2.99      3.97 o
  -8   8   7      835.51      879.74     15.57 o
  -6   8   7      174.30      176.52      6.86 o
  -4   8   7       21.56       24.45      5.62 o
  -2   8   7     1907.55     1847.13     26.65 o
   0   8   7     1356.96     1189.29     17.55 o
   2   8   7     1201.49     1202.51     22.01 o
   4   8   7     2258.83     2132.99     87.57 o
   6   8   7      182.55      185.78      7.52 o
   8   8   7       60.05       82.60      6.77 o
  10   8   7      183.83      170.77      7.57 o
  12   8   7        0.42        2.23      3.20 o
  14   8   7       52.22       67.35      4.24 o
 -19   9   7       63.77       40.82      6.73 o
 -17   9   7      190.63      186.07      6.98 o
 -15   9   7      496.98      524.70     13.77 o
 -13   9   7       23.08       18.76      5.76 o
 -11   9   7       14.45       19.32      5.03 o
  -9   9   7      383.50      331.28     11.03 o
  -7   9   7       20.23       19.66      4.87 o
  -5   9   7      230.96      286.11      6.96 o
  -3   9   7      436.88      440.50     10.97 o
  -1   9   7      177.17      197.04     18.94 o
   1   9   7     1093.37      976.82     19.38 o
   3   9   7      268.46      271.15      8.42 o
   5   9   7       28.24       29.69      5.45 o
   7   9   7       14.85       19.99      5.15 o
   9   9   7      198.14      228.92     10.51 o
  11   9   7      192.05      208.61      7.74 o
 -16  10   7      384.87      374.42     13.89 o
 -14  10   7      753.98      747.49     27.34 o
 -12  10   7      175.14      156.71      7.92 o
 -10  10   7      409.24      389.95      8.71 o
  -8  10   7       29.23       31.20      5.72 o
  -6  10   7        4.41        2.55      2.60 o
  -4  10   7      231.62      197.61      7.77 o
  -2  10   7     2504.58     2496.96     40.76 o
   0  10   7       19.14       15.13      4.59 o
   2  10   7     1414.79     1466.51     37.05 o
   4  10   7      185.29      159.24      6.41 o
   6  10   7        0.48        3.07      2.80 o
   8  10   7      378.01      480.04     13.05 o
  -9  11   7      275.53      311.77     17.66 o
  -7  11   7       48.32       68.92      6.21 o
  -5  11   7      430.16      418.37     15.33 o
  -3  11   7      544.72      565.67     12.52 o
  -1  11   7       77.75       90.66     11.29 o
   1  11   7      252.10      266.33     18.25 o
   3  11   7      591.07      460.24    270.60 o
 -28   0   8      321.32      278.76      9.72 o
 -26   0   8      676.37      612.25     12.35 o
 -24   0   8      357.32      438.17     14.13 o
 -22   0   8     1412.62     1468.75     20.16 o
 -20   0   8      101.85       88.64      5.94 o
 -18   0   8        3.71       15.94      5.18 o
 -16   0   8     1902.12     1986.05     17.41 o
 -14   0   8      109.87       78.87      2.57 o
 -12   0   8    11467.84    13462.78     99.48 o
 -10   0   8     8777.92     9509.09     66.85 o
  -8   0   8    19281.58    18715.14    140.81 o
  -6   0   8    19663.20    20487.70    150.02 o
  -4   0   8    10785.07    10908.08     73.08 o
  -2   0   8     3043.82     2637.36     16.13 o
   0   0   8     3388.36     2920.11     30.73 o
   2   0   8     1497.59     1783.36     16.59 o
   4   0   8    18713.32    21257.90    175.61 o
   6   0   8     7117.88     7021.06     53.86 o
   8   0   8     5076.57     4958.23     43.36 o
  10   0   8     7307.15     7037.47     88.71 o
  12   0   8     9628.04     9333.18    121.61 o
  14   0   8       78.47       79.10      8.84 o
  16   0   8      668.27      649.30     16.98 o
  18   0   8       94.51      111.43      7.28 o
  20   0   8       90.12      106.55      7.39 o
 -29   1   8      103.97      139.45      4.80 o
 -27   1   8        9.32        7.51      2.60 o
 -25   1   8      658.00      621.51     10.52 o
 -23   1   8      347.27      360.47      6.87 o
 -21   1   8      911.56      906.19     12.69 o
 -19   1   8     4269.32     4266.91     35.85 o
 -17   1   8      771.51      726.55      5.63 o
 -15   1   8     1530.32     1495.58      8.83 o
 -13   1   8      148.15      170.82      2.49 o
 -11   1   8    41563.70    42840.75    300.27 o
  -9   1   8     8073.16     8626.90     40.98 o
  -7   1   8     3719.09     4284.81     18.53 o
  -5   1   8     1538.75     1405.38      6.52 o
  -3   1   8     5616.68     5665.96     25.23 o
  -1   1   8     2092.30     1964.26      9.07 o
   1   1   8    11152.25    11648.33     61.36 o
   3   1   8     1838.65     1956.79      9.32 o
   5   1   8     2031.40     2078.36     13.23 o
   7   1   8     3695.27     3536.51     19.76 o
   9   1   8      946.36      872.69      9.75 o
  11   1   8      546.00      501.23      8.05 o
  13   1   8      973.30      881.51     10.75 o
  15   1   8      210.48      168.12      5.59 o
  17   1   8      680.64      620.13      9.68 o
  19   1   8       13.86       17.07      3.38 o
  21   1   8      828.03      920.98     14.43 o
 -28   2   8      834.00      766.63     20.16 o
 -26   2   8     1034.81     1018.20     12.56 o
 -24   2   8     1300.90     1271.23     15.80 o
 -22   2   8      403.20      392.22      9.65 o
 -20   2   8      707.87      670.83      8.50 o
 -18   2   8       77.10       78.86      3.43 o
 -16   2   8     1176.01     1103.73      7.41 o
 -14   2   8     1201.35     1263.18      7.09 o
 -12   2   8     3093.86     3137.67     17.27 o
 -10   2   8     2626.88     2940.65     15.65 o
  -8   2   8    19578.40    20449.96    121.78 o
  -6   2   8     5213.28     4803.65     22.57 o
  -4   2   8      501.21      595.67      4.93 o
  -2   2   8     2643.63     3077.00     14.39 o
   0   2   8     1275.54      938.55      5.50 o
   2   2   8      762.93      920.25     12.74 o
   4   2   8     5791.71     6063.44     34.39 o
   6   2   8      575.62      616.66      4.98 o
   8   2   8      132.69      160.22      4.66 o
  10   2   8     8743.69     8346.30     85.27 o
  12   2   8       10.51       18.91      3.22 o
  14   2   8      304.09      303.14      6.96 o
  16   2   8       97.23      122.03      5.49 o
  18   2   8       37.52       38.58      3.36 o
  20   2   8      224.15      215.69      5.78 o
 -29   3   8       66.51       60.57      8.54 o
 -27   3   8      196.77      168.82      5.03 o
 -25   3   8      106.95      105.38      4.16 o
 -23   3   8      221.76      190.26      7.53 o
 -21   3   8     1041.03     1071.57     14.36 o
 -19   3   8      908.32      900.43     11.91 o
 -17   3   8     5633.05     5581.95     56.52 o
 -15   3   8     3806.99     3621.19     31.13 o
 -13   3   8     4752.43     4835.29     26.10 o
 -11   3   8      882.54      733.34      4.98 o
  -9   3   8        6.73        6.28      1.35 o
  -7   3   8     1035.21      881.23      5.36 o
  -5   3   8     2802.74     3027.31     14.96 o
  -3   3   8     4582.86     4579.51     22.48 o
  -1   3   8    11101.61    11649.63     69.47 o
   1   3   8     2542.49     2477.23     13.10 o
   3   3   8     1698.63     1573.43     10.24 o
   5   3   8     3292.96     3140.87     20.79 o
   7   3   8      808.40      850.06      7.63 o
   9   3   8     4870.22     4560.07     41.45 o
  11   3   8      197.98      197.22      6.37 o
  13   3   8      216.66      178.33      4.92 o
  15   3   8     1474.16     1526.20     17.96 o
  17   3   8      645.58      586.11     10.10 o
  19   3   8      383.12      374.75      7.44 o
 -28   4   8      107.71      112.30      7.39 o
 -26   4   8      252.82      229.27      6.75 o
 -24   4   8      593.13      602.24     11.13 o
 -22   4   8      203.10      199.85      8.00 o
 -20   4   8       41.31       42.86      4.52 o
 -18   4   8      359.66      343.42      7.67 o
 -16   4   8      191.00      173.34      5.74 o
 -14   4   8     1191.03     1162.10     11.01 o
 -12   4   8      708.14      759.54      6.80 o
 -10   4   8     4554.91     4536.44     25.88 o
  -8   4   8      393.28      333.84      3.61 o
  -6   4   8     2042.05     1873.39     11.15 o
  -4   4   8      111.57      151.03      3.05 o
  -2   4   8     3923.02     3857.23     20.63 o
   0   4   8      750.46     1072.45      7.44 o
   2   4   8     1724.52     1739.39     13.08 o
   4   4   8      166.44      167.29      4.67 o
   6   4   8     5958.00     5556.61     49.95 o
   8   4   8       12.31        7.35      2.91 o
  10   4   8     3946.60     3797.25     34.04 o
  12   4   8      784.51      781.05     11.68 o
  14   4   8      241.99      243.39      5.74 o
  16   4   8      713.48      728.98     12.69 o
  18   4   8      336.75      383.29      6.57 o
 -27   5   8       77.13       61.42      6.05 o
 -25   5   8       30.36       35.04      4.88 o
 -23   5   8      640.66      682.84     10.11 o
 -21   5   8     3834.39     3909.65     42.45 o
 -19   5   8     2357.22     2440.48     28.65 o
 -17   5   8    14226.97    14505.42    162.92 o
 -15   5   8      490.27      503.31     10.53 o
 -13   5   8     2200.80     2146.64     19.48 o
 -11   5   8     6709.60     6740.29     59.43 o
  -9   5   8     4382.04     4279.97     31.32 o
  -7   5   8     3572.63     3637.41     21.44 o
  -5   5   8      665.49      580.28      6.04 o
  -3   5   8       14.45        6.80      1.72 o
  -1   5   8      901.03      808.77      7.14 o
   1   5   8       14.88       17.90      2.32 o
   3   5   8     2358.58     2301.39     20.41 o
   5   5   8      814.00      749.54      9.69 o
   7   5   8     2199.26     2250.44     23.22 o
   9   5   8       87.88       90.41      4.04 o
  11   5   8      370.96      371.60      8.09 o
  13   5   8      437.57      452.83     11.11 o
  15   5   8      840.14      823.58     19.20 o
  17   5   8      534.72      576.80     14.46 o
 -26   6   8      370.20      407.07     10.13 o
 -24   6   8     1432.59     1458.69     20.56 o
 -22   6   8      503.08      522.20      9.78 o
 -20   6   8     1161.79     1188.42     16.12 o
 -18   6   8     1292.58     1322.34     17.32 o
 -16   6   8      201.59      199.42      8.67 o
 -14   6   8      807.79      864.47     12.94 o
 -12   6   8       76.01       62.18      4.14 o
 -10   6   8      986.25     1026.56     11.55 o
  -8   6   8      198.76      171.85      4.54 o
  -6   6   8       46.34       31.03      3.03 o
  -4   6   8      747.93      766.29      9.91 o
  -2   6   8        3.28        6.45      1.54 o
   0   6   8       11.75       31.48      3.50 o
   2   6   8      488.59      466.35     11.81 o
   4   6   8       46.11       41.77      6.48 o
   6   6   8    10615.62    10448.74    106.97 o
   8   6   8      830.75      780.59     11.42 o
  10   6   8     1185.85     1127.19     16.60 o
  12   6   8      570.23      564.17     12.94 o
  14   6   8        1.16       -0.28      2.95 o
  16   6   8       88.20      107.27      6.05 o
 -23   7   8      455.50      502.97      8.89 o
 -21   7   8        3.14        5.59      3.54 o
 -19   7   8      138.77      158.14      6.30 o
 -17   7   8        7.61        8.60      3.65 o
 -15   7   8     1149.64     1099.40     14.89 o
 -13   7   8      574.41      588.01     11.49 o
 -11   7   8       72.08       86.23      5.31 o
  -9   7   8        4.62        8.18      4.05 o
  -7   7   8     1281.94     1267.49     18.23 o
  -5   7   8      992.40      930.62     19.75 o
  -3   7   8        0.56        4.23      2.92 o
  -1   7   8     2504.66     2482.56     27.94 o
   1   7   8     1754.49     1704.91     22.29 o
   3   7   8     2736.57     2768.69     33.43 o
   5   7   8     3083.94     3110.22     34.78 o
   7   7   8     3244.26     3146.55     39.08 o
   9   7   8      308.02      295.26      8.74 o
  11   7   8       31.45       41.67      5.91 o
  13   7   8        3.01        0.87      3.04 o
  15   7   8      157.14      158.97      5.03 o
 -22   8   8      141.48      174.62      5.94 o
 -20   8   8       33.75       33.08      5.07 o
 -18   8   8      523.48      570.80     10.81 o
 -16   8   8       58.11       63.24      5.39 o
 -14   8   8       28.57       30.59      4.31 o
 -12   8   8     1226.67     1242.62     18.61 o
 -10   8   8       49.22       47.34      6.38 o
  -8   8   8      336.57      351.99      9.69 o
  -6   8   8      880.73      828.85     14.17 o
  -4   8   8      216.77      194.09      7.03 o
  -2   8   8      193.71      190.15      6.95 o
   0   8   8      262.64      233.06      8.84 o
   2   8   8      118.43      121.36      6.79 o
   4   8   8      297.72      298.94      9.51 o
   6   8   8      331.27      305.21      8.40 o
   8   8   8       25.20       25.85      5.16 o
  10   8   8        2.59        0.63      2.40 o
  12   8   8       27.01       15.61      3.01 o
  14   8   8       85.64      128.37      5.87 o
 -19   9   8        7.58        5.84      4.09 o
 -17   9   8      196.94      203.10     11.46 o
 -15   9   8        0.11        1.93      4.52 o
 -13   9   8     1137.49     1105.37     23.89 o
 -11   9   8      230.81      213.06      8.56 o
  -9   9   8       20.06       22.14      5.00 o
  -7   9   8      992.11      988.52     14.83 o
  -5   9   8      200.38      221.75      7.59 o
  -3   9   8      201.33      196.97      8.33 o
  -1   9   8     1819.71     1805.49     30.45 o
   1   9   8        0.83        1.47      3.56 o
   3   9   8      149.20      146.50      7.24 o
   5   9   8       21.75       23.37      5.90 o
   7   9   8      187.52      179.85      8.79 o
   9   9   8        2.23        0.57      2.04 o
  11   9   8      199.74      190.83      6.95 o
 -16  10   8       34.86       30.32      6.56 o
 -14  10   8       64.76       65.98      5.47 o
 -12  10   8      196.10      191.17      6.93 o
 -10  10   8      208.99      221.76      7.97 o
  -8  10   8        7.26        9.84      4.07 o
  -6  10   8      345.54      334.56      7.96 o
  -4  10   8        1.38        2.94      4.38 o
  -2  10   8      258.90      283.15     11.76 o
   0  10   8       16.68       18.64      5.20 o
   2  10   8       36.71       23.09      5.30 o
   4  10   8      110.92       93.52      4.71 o
   6  10   8      391.41      408.85     16.28 o
  -9  11   8      106.76      128.09     21.24 o
  -7  11   8       85.69       90.76     18.75 o
  -5  11   8      138.52      148.45      9.00 o
  -3  11   8       77.17       77.13      6.23 o
  -1  11   8       40.64       31.63      8.78 o
   1  11   8      136.66      126.17     14.09 o
 -29   1   9        5.81        5.89      1.96 o
 -27   1   9        5.79        5.87      2.65 o
 -25   1   9        3.01        4.01      2.86 o
 -23   1   9       47.47       52.83      4.05 o
 -21   1   9       19.70       25.53      3.39 o
 -19   1   9      199.38      194.05      5.57 o
 -17   1   9      341.96      360.96      6.81 o
 -15   1   9     4218.62     3960.90     21.46 o
 -13   1   9      216.41      263.56      2.82 o
 -11   1   9      821.24      825.64      4.94 o
  -9   1   9      458.74      597.87      3.54 o
  -7   1   9      547.62      570.42      3.50 o
  -5   1   9      936.84      917.01      5.18 o
  -3   1   9      724.49      685.57      3.86 o
  -1   1   9      566.72      577.40      4.08 o
   1   1   9     2434.05     2585.31     12.59 o
   3   1   9     4379.48     4857.67     22.84 o
   5   1   9       53.05       71.25      1.94 o
   7   1   9      576.58      539.62      5.69 o
   9   1   9      491.57      542.15     10.37 o
  11   1   9      387.68      388.32      8.87 o
  13   1   9      132.32      129.39      4.78 o
  15   1   9       31.73       43.06      3.66 o
  17   1   9      117.53      117.29      4.57 o
  19   1   9       83.00       62.11      4.43 o
 -28   2   9      331.53      304.57      9.36 o
 -26   2   9     1074.36     1023.96     13.30 o
 -24   2   9       19.54       21.72      3.82 o
 -22   2   9      248.18      269.72      7.69 o
 -20   2   9        6.48        3.60      2.72 o
 -18   2   9      885.98      798.85     10.29 o
 -16   2   9       46.15       68.51      2.42 o
 -14   2   9        0.90        4.02      1.11 o
 -12   2   9      809.57      766.04      4.94 o
 -10   2   9     7756.51     8751.29     48.03 o
  -8   2   9     4722.05     4790.28     22.51 o
  -6   2   9    13465.31    15395.95     86.13 o
  -4   2   9     2418.10     2279.21     11.36 o
  -2   2   9     3041.99     3382.71     16.66 o
   0   2   9      312.49      359.73      3.49 o
   2   2   9      134.37      119.34      1.97 o
   4   2   9     1071.38     1171.61      7.76 o
   6   2   9        7.46       13.59      2.04 o
   8   2   9     5994.57     5829.76     53.72 o
  10   2   9     1154.37     1010.61     12.50 o
  12   2   9      383.50      394.02      7.52 o
  14   2   9      163.57      128.84      5.45 o
  16   2   9      158.82      151.03      5.98 o
  18   2   9      425.32      447.27      7.27 o
  20   2   9        0.06       -0.09      1.92 o
 -29   3   9      603.38      595.44     11.69 o
 -27   3   9        0.48        2.75      2.89 o
 -25   3   9        0.99        2.11      3.12 o
 -23   3   9       34.48       47.14      7.89 o
 -21   3   9      804.61      767.33     12.62 o
 -19   3   9      298.93      288.91      8.96 o
 -17   3   9        6.99       20.97      3.89 o
 -15   3   9      983.08      919.44      7.20 o
 -13   3   9      353.21      340.00      3.65 o
 -11   3   9     1643.84     1686.20      9.37 o
  -9   3   9     2643.37     2910.86     15.92 o
  -7   3   9     6865.78     7106.71     37.89 o
  -5   3   9     4027.80     4351.69     22.08 o
  -3   3   9     1982.24     2248.28     11.11 o
  -1   3   9     5116.14     5760.70     29.30 o
   1   3   9       68.39       53.38      1.79 o
   3   3   9      515.63      482.91      6.22 o
   5   3   9       18.82       33.20      2.25 o
   7   3   9        4.94        7.88      2.17 o
   9   3   9     1300.18     1234.30     15.92 o
  11   3   9     2587.79     2445.03     29.46 o
  13   3   9      217.11      222.42      5.92 o
  15   3   9      184.82      186.96      5.53 o
  17   3   9        4.83        5.47      2.74 o
  19   3   9       72.32       81.28      3.93 o
 -28   4   9       37.16       22.79      4.94 o
 -26   4   9      417.70      404.20      8.00 o
 -24   4   9       90.45      111.51      5.67 o
 -22   4   9      296.89      287.74     12.52 o
 -20   4   9      332.88      372.79     10.61 o
 -18   4   9     2634.99     2615.52     31.35 o
 -16   4   9     2508.43     2501.85     30.67 o
 -14   4   9      118.24      134.34      4.07 o
 -12   4   9      324.17      287.16      3.94 o
 -10   4   9     1526.39     1575.18      9.73 o
  -8   4   9     1549.72     1715.63     10.91 o
  -6   4   9     1121.43     1253.56      8.32 o
  -4   4   9      153.11      120.15      2.40 o
  -2   4   9     2832.20     3064.58     18.23 o
   0   4   9        2.42        8.92      1.87 o
   2   4   9        2.82        7.20      2.11 o
   4   4   9     3297.82     3128.01     29.88 o
   6   4   9      246.73      261.52      8.39 o
   8   4   9     3778.27     3583.39     34.16 o
  10   4   9      230.03      239.85      8.11 o
  12   4   9      163.05      175.71      5.45 o
  14   4   9      165.44      163.62      5.07 o
  16   4   9      359.47      351.80      6.29 o
  18   4   9      139.34      165.08     41.45 o
 -27   5   9      161.35      152.44      5.89 o
 -25   5   9      230.04      228.25      5.72 o
 -23   5   9       52.94       38.44      4.31 o
 -21   5   9      554.86      568.49     11.82 o
 -19   5   9      999.52     1014.78     14.11 o
 -17   5   9     4514.98     4458.26     44.79 o
 -15   5   9      474.94      452.45      9.15 o
 -13   5   9      315.52      359.45      7.36 o
 -11   5   9     3252.05     3379.14     26.50 o
  -9   5   9      273.21      264.92      4.86 o
  -7   5   9     1036.83     1131.00      9.41 o
  -5   5   9     1153.54     1154.64      9.89 o
  -3   5   9     2280.52     2278.68     18.73 o
  -1   5   9      757.45      782.86      8.64 o
   1   5   9        5.27       12.10      2.88 o
   3   5   9      388.09      352.60      6.86 o
   5   5   9       17.61       34.88      3.67 o
   7   5   9      668.79      640.26      9.50 o
   9   5   9      277.07      230.68      5.97 o
  11   5   9      890.87      833.83     10.92 o
  13   5   9       68.58       73.41      4.30 o
  15   5   9      188.35      175.26      6.78 o
  17   5   9      123.98      129.23      5.82 o
 -26   6   9        1.25        2.54      2.98 o
 -24   6   9       22.31        5.37      2.67 o
 -22   6   9      835.82      791.93     12.33 o
 -20   6   9       61.51       61.79      4.84 o
 -18   6   9      343.48      349.64      7.97 o
 -16   6   9       11.04       12.77      3.44 o
 -14   6   9     1102.99     1103.94     13.49 o
 -12   6   9       19.86       30.72      3.23 o
 -10   6   9       22.81       27.31      3.35 o
  -8   6   9      860.64      747.65     10.34 o
  -6   6   9      883.42      753.75     10.88 o
  -4   6   9       78.69      100.22      8.32 o
  -2   6   9       42.92       50.17      4.23 o
   0   6   9     1758.79     1719.16     18.13 o
   2   6   9     3647.73     3660.82     36.19 o
   4   6   9      272.44      282.20      7.27 o
   6   6   9     1811.45     1777.00     20.29 o
   8   6   9     2161.48     2108.35     22.53 o
  10   6   9        1.00        3.52      2.82 o
  12   6   9      245.65      239.15      8.68 o
  14   6   9        0.98       -0.71      3.04 o
  16   6   9       68.23       82.31      7.14 o
 -23   7   9      112.04      123.35      5.18 o
 -21   7   9      304.90      301.47      9.69 o
 -19   7   9      122.08      121.05      5.52 o
 -17   7   9     1942.29     2016.82     26.77 o
 -15   7   9       64.17       61.94      4.82 o
 -13   7   9        4.37        4.50      3.13 o
 -11   7   9      805.91      805.91     14.47 o
  -9   7   9        1.88        4.88      4.55 o
  -7   7   9       31.97       40.89      5.56 o
  -5   7   9      328.18      380.10      8.86 o
  -3   7   9       73.46       95.52      8.82 o
  -1   7   9      341.97      373.88      9.39 o
   1   7   9       13.82       24.98      3.90 o
   3   7   9      348.50      322.44      8.29 o
   5   7   9       44.80       43.65      4.99 o
   7   7   9       39.04       28.00      4.61 o
   9   7   9        5.22       14.11      3.83 o
  11   7   9      412.48      398.83      9.05 o
  13   7   9      199.44      180.65      5.87 o
  15   7   9       64.24       82.39     24.50 o
 -22   8   9     1104.59     1381.55     24.67 o
 -20   8   9       77.73       86.12      5.94 o
 -18   8   9      130.07      157.37      7.31 o
 -16   8   9     1188.77     1322.79     18.20 o
 -14   8   9      130.64      129.99     13.54 o
 -12   8   9      694.34      644.04     14.20 o
 -10   8   9      309.84      313.30      9.26 o
  -8   8   9       66.43       73.57      6.34 o
  -6   8   9     1172.94     1166.60     17.06 o
  -4   8   9      647.30      600.58     14.93 o
  -2   8   9     2095.54     2106.97     27.84 o
   0   8   9     1401.66     1505.83     58.01 o
   2   8   9      194.56      169.75      7.61 o
   4   8   9       91.27       92.55      6.14 o
   6   8   9      105.50      114.29      6.36 o
   8   8   9       36.04       24.88      4.37 o
  10   8   9      279.46      310.56      7.87 o
  12   8   9       34.95       24.99      4.23 o
 -19   9   9      128.30      149.17      7.89 o
 -17   9   9      738.03      764.39     13.99 o
 -15   9   9      244.19      216.78      9.48 o
 -13   9   9      850.47      825.31     16.26 o
 -11   9   9      144.96      180.75      8.53 o
  -9   9   9       97.32       88.32      5.81 o
  -7   9   9      214.46      195.81      9.76 o
  -5   9   9      153.08      168.40      7.36 o
  -3   9   9      183.61      149.63     10.59 o
  -1   9   9       35.46       27.70      3.67 o
   1   9   9      104.42      125.40     14.61 o
   3   9   9      281.38      290.18     10.70 o
   5   9   9      370.56      382.59     12.11 o
   7   9   9       77.80       71.97      8.64 o
   9   9   9       78.69      120.04      6.06 o
 -14  10   9       15.20       10.33      4.12 o
 -12  10   9      101.08       65.50     13.16 o
 -10  10   9     1033.46     1037.21     16.07 o
  -8  10   9      139.57      155.68      6.01 o
  -6  10   9       31.61       33.32      4.86 o
  -4  10   9      143.28      158.12     10.57 o
  -2  10   9      108.52      100.59      7.49 o
   0  10   9       16.69        6.30      3.70 o
   2  10   9       14.54       60.12     35.13 o
   4  10   9       22.18       17.67      4.77 o
   6  10   9       72.66       97.53      8.91 o
  -7  11   9       73.61       20.32      5.47 o
  -5  11   9      883.50      850.77     29.04 o
  -3  11   9       22.67        7.27      5.53 o
 -30   0  10        0.86        3.39      3.92 o
 -28   0  10        5.15        3.10      3.20 o
 -26   0  10     1273.76     1193.78     22.24 o
 -24   0  10      703.48      661.61     12.36 o
 -22   0  10      383.25      333.53      9.01 o
 -20   0  10      412.05      390.92      9.50 o
 -18   0  10     1978.72     1715.90     22.61 o
 -16   0  10     4185.88     4166.76     44.17 o
 -14   0  10    28972.07    30149.45    320.80 o
 -12   0  10     1739.29     1399.42     10.20 o
 -10   0  10     4584.73     4533.62     27.93 o
  -8   0  10    30342.22    32238.89    277.40 o
  -6   0  10        5.12       12.46      1.67 o
  -4   0  10     9374.68     9400.52     65.59 o
  -2   0  10       37.51       49.13      3.01 o
   0   0  10      802.56     1178.44      9.53 o
   2   0  10     7076.82     6299.83     51.50 o
   4   0  10       24.67       38.03      2.35 o
   6   0  10     1239.66     1124.32     16.09 o
   8   0  10       12.46       29.22      5.62 o
  10   0  10      921.57      944.02     16.24 o
  12   0  10     1276.35     1190.77     17.74 o
  14   0  10     1962.76     1956.81     28.72 o
  16   0  10      364.46      316.86      9.19 o
  18   0  10      923.83      986.08     25.22 o
 -29   1  10      157.64      152.55      3.98 o
 -27   1  10       40.50       20.51      3.30 o
 -25   1  10     1199.69     1176.62     14.77 o
 -23   1  10       80.92       70.86      4.85 o
 -21   1  10      617.23      582.40      7.62 o
 -19   1  10      196.21      199.91      4.88 o
 -17   1  10      178.36      175.30      3.70 o
 -15   1  10      120.78      124.73      2.74 o
 -13   1  10     3537.37     3444.71     17.67 o
 -11   1  10    20639.17    21948.73    133.82 o
  -9   1  10     3620.68     3767.95     16.72 o
  -7   1  10       72.55       82.10      1.87 o
  -5   1  10      424.82      394.33      2.91 o
  -3   1  10      775.25      836.67      6.91 o
  -1   1  10     1159.90     1255.20      6.96 o
   1   1  10    18904.04    20434.56    124.06 o
   3   1  10       70.92       61.32      2.00 o
   5   1  10        3.17       13.47      2.11 o
   7   1  10     3823.13     3365.78     29.68 o
   9   1  10      415.43      357.22      7.31 o
  11   1  10        8.33       12.02      3.30 o
  13   1  10        6.98       12.36      3.20 o
  15   1  10        6.04       12.11      2.93 o
  17   1  10      352.08      317.60      6.67 o
  19   1  10      432.57      527.42     11.52 o
 -28   2  10       72.57       30.27      2.86 o
 -26   2  10      433.06      364.52      7.04 o
 -24   2  10        1.98        5.22      3.68 o
 -22   2  10     4690.94     4662.01     47.39 o
 -20   2  10     1808.38     1641.34     17.91 o
 -18   2  10     1710.23     1596.34     17.31 o
 -16   2  10     2606.77     2520.61     20.26 o
 -14   2  10       66.65       69.29      1.99 o
 -12   2  10     1046.18     1049.47      6.30 o
 -10   2  10     1330.59     1454.37      8.13 o
  -8   2  10     7172.53     7744.20     41.80 o
  -6   2  10      628.45      646.49      4.28 o
  -4   2  10     3776.52     3770.37     18.82 o
  -2   2  10       53.00       74.37      1.94 o
   0   2  10      746.39      636.00      4.43 o
   2   2  10      541.34      402.22      4.18 o
   4   2  10       93.70      127.60      2.69 o
   6   2  10     2915.24     2914.66     25.50 o
   8   2  10     1790.66     1539.82     17.79 o
  10   2  10      784.08      748.73     10.33 o
  12   2  10     1767.74     1755.69     20.40 o
  14   2  10     2774.62     2704.24     27.92 o
  16   2  10      330.08      328.23      8.10 o
  18   2  10      911.93      935.10     16.40 o
 -29   3  10       14.41        8.11      5.62 o
 -27   3  10       23.13       28.47      3.76 o
 -25   3  10      119.60      132.19      8.03 o
 -23   3  10      159.09      169.89      6.71 o
 -21   3  10       13.13       10.30      3.31 o
 -19   3  10       22.76       25.91      4.33 o
 -17   3  10     4877.76     4653.70     46.14 o
 -15   3  10      553.27      526.96      6.31 o
 -13   3  10      155.97      192.92      3.81 o
 -11   3  10     5055.50     5125.73     29.45 o
  -9   3  10     3064.82     3033.40     17.41 o
  -7   3  10     2156.94     2157.00     12.10 o
  -5   3  10     2549.93     2425.36     13.43 o
  -3   3  10     1227.08     1161.96      6.87 o
  -1   3  10      901.50     1061.41      6.08 o
   1   3  10     3742.80     3912.96     21.26 o
   3   3  10     5436.06     5465.03     38.40 o
   5   3  10      113.24      123.93      5.45 o
   7   3  10     6508.28     6223.19     58.32 o
   9   3  10      365.34      320.06      7.27 o
  11   3  10      467.14      454.86      8.66 o
  13   3  10      143.82      175.45      5.50 o
  15   3  10      105.44      106.11      4.56 o
  17   3  10      172.98      188.02      5.33 o
 -28   4  10       57.35       31.75      5.47 o
 -26   4  10       71.23       49.24      4.07 o
 -24   4  10      712.24      684.63     10.70 o
 -22   4  10      806.24      865.77     12.75 o
 -20   4  10      813.63      823.09     14.60 o
 -18   4  10     1626.31     1590.40     21.28 o
 -16   4  10       13.43       18.68      3.33 o
 -14   4  10       59.78       58.11      3.41 o
 -12   4  10      373.95      333.45      4.41 o
 -10   4  10      865.71      993.48      7.87 o
  -8   4  10      115.74      136.23      3.52 o
  -6   4  10       20.88       30.53      2.16 o
  -4   4  10      556.37      548.89      4.62 o
  -2   4  10     1394.47     1330.34      9.51 o
   0   4  10      274.97      323.64      4.78 o
   2   4  10      253.77      200.60      5.01 o
   4   4  10     1842.44     1816.14     19.45 o
   6   4  10      308.48      304.79      6.96 o
   8   4  10     1567.87     1576.46     21.33 o
  10   4  10      579.76      560.76     10.80 o
  12   4  10        9.83       18.78      3.15 o
  14   4  10      468.33      438.44      8.08 o
  16   4  10       19.50       19.96      2.36 o
 -27   5  10      398.62      401.22      8.66 o
 -25   5  10        2.20        1.46      2.13 o
 -23   5  10      121.60      122.03      5.84 o
 -21   5  10     2300.49     2396.43     33.72 o
 -19   5  10     4683.60     4807.29     52.36 o
 -17   5  10     9582.29     9571.90     97.65 o
 -15   5  10     5802.54     5721.74     55.88 o
 -13   5  10      251.70      230.01      5.67 o
 -11   5  10     1904.31     1815.10     16.75 o
  -9   5  10     5978.21     5742.93     49.85 o
  -7   5  10       22.53       20.15      2.07 o
  -5   5  10      677.43      676.84      8.79 o
  -3   5  10      877.45      943.13      9.42 o
  -1   5  10      302.17      298.71      6.75 o
   1   5  10     2780.11     2576.17     24.75 o
   3   5  10     3987.39     3912.93     36.70 o
   5   5  10    12442.26    12183.98    125.19 o
   7   5  10     2101.29     2134.76     35.98 o
   9   5  10      854.26      751.14     10.42 o
  11   5  10       94.52       92.42      8.23 o
  13   5  10        8.21       26.61      3.56 o
  15   5  10      160.65      172.38      6.70 o
 -24   6  10       23.96       20.29      3.50 o
 -22   6  10       27.89       34.18      4.21 o
 -20   6  10     1108.62     1139.10     15.94 o
 -18   6  10     2862.38     2910.87     29.74 o
 -16   6  10       23.08       24.52      3.77 o
 -14   6  10      840.09      820.26     11.63 o
 -12   6  10     1072.87     1023.58     12.39 o
 -10   6  10      240.40      245.33      6.89 o
  -8   6  10      215.94      241.41      6.00 o
  -6   6  10       40.88       47.69      4.37 o
  -4   6  10      377.10      407.18     11.83 o
  -2   6  10        1.32        3.36      3.02 o
   0   6  10       31.19       49.93      7.41 o
   2   6  10     1922.38     1768.50     20.10 o
   4   6  10      457.29      460.99      8.22 o
   6   6  10     3558.76     3571.57     34.01 o
   8   6  10        7.57       10.05      2.69 o
  10   6  10     2093.79     1900.04     21.40 o
  12   6  10     1295.34     1300.37     16.88 o
  14   6  10      151.74      212.92     34.70 o
 -23   7  10      257.85      292.58      7.75 o
 -21   7  10      717.06      699.60     18.12 o
 -19   7  10       42.38       37.05      3.39 o
 -17   7  10      227.76      249.54      6.33 o
 -15   7  10     3018.24     3078.36     30.08 o
 -13   7  10      431.12      429.43     11.10 o
 -11   7  10      349.13      319.16     10.96 o
  -9   7  10     1376.56     1424.96     20.13 o
  -7   7  10     1165.01     1165.71     25.45 o
  -5   7  10      954.33      976.29     37.61 o
  -3   7  10     2334.64     2132.83     27.37 o
  -1   7  10       31.63       35.14      6.47 o
   1   7  10      316.54      339.86      8.13 o
   3   7  10     1153.51     1027.70     14.70 o
   5   7  10      106.38      104.87      4.96 o
   7   7  10     1176.27     1205.98     14.55 o
   9   7  10       44.55       51.93      7.71 o
  11   7  10        5.59        3.13      2.20 o
  13   7  10      223.26      258.42     10.96 o
 -22   8  10     1023.32     1186.86     21.15 o
 -20   8  10       57.61       51.23      9.93 o
 -18   8  10      230.20      249.24      8.25 o
 -16   8  10       89.76       92.83      5.46 o
 -14   8  10       94.26      109.87      6.46 o
 -12   8  10      699.10      667.06     14.39 o
 -10   8  10      183.79      161.87      9.60 o
  -8   8  10     1489.04     1374.51     20.29 o
  -6   8  10      219.30      260.12     12.86 o
  -4   8  10      559.26      593.40     12.91 o
  -2   8  10      583.94      526.10     13.67 o
   0   8  10      290.29      298.93      9.15 o
   2   8  10       36.76       49.50      4.51 o
   4   8  10      178.04      180.42      8.26 o
   6   8  10      888.29      807.60     24.11 o
   8   8  10      323.71      327.23      9.81 o
  10   8  10        1.18        2.89      2.54 o
 -19   9  10      131.95      169.52      7.28 o
 -17   9  10      223.12      262.71     10.24 o
 -15   9  10       36.94       34.42      5.82 o
 -13   9  10       54.61       44.20      5.78 o
 -11   9  10       81.02       77.49      6.50 o
  -9   9  10      490.80      465.62     11.02 o
  -7   9  10      131.47      122.71      5.61 o
  -5   9  10       49.44       59.35      6.13 o
  -3   9  10       54.07       43.03      5.26 o
  -1   9  10      441.20      434.79     10.70 o
   1   9  10       28.69       22.15      4.44 o
   3   9  10      157.62      167.62      7.08 o
   5   9  10      600.53      585.41     12.11 o
   7   9  10      253.76      276.20      8.04 o
 -14  10  10      236.63      287.03      8.80 o
 -12  10  10       16.07       10.73      3.85 o
 -10  10  10      493.83      488.33     12.13 o
  -8  10  10      134.10      150.24      7.33 o
  -6  10  10      178.54      163.23      9.02 o
  -4  10  10       25.97       35.69      6.49 o
  -2  10  10      116.79      139.70      7.65 o
   0  10  10      149.57      155.69     10.27 o
   2  10  10       13.30       17.46      6.06 o
   4  10  10      141.26      169.82     11.03 o
 -29   1  11        3.73        2.56      2.32 o
 -27   1  11      234.06      202.44      5.49 o
 -25   1  11      288.14      261.36      6.31 o
 -23   1  11      832.64      735.75     10.05 o
 -21   1  11        0.03        4.31      2.49 o
 -19   1  11     2024.25     1921.43     17.25 o
 -17   1  11      148.63      187.80      5.90 o
 -15   1  11      126.21      100.53      2.91 o
 -13   1  11      146.25      174.32      2.70 o
 -11   1  11      100.80      108.64      2.24 o
  -9   1  11      124.46      116.53      1.67 o
  -7   1  11       71.44      105.53      3.42 o
  -5   1  11     1943.06     1990.28      9.97 o
  -3   1  11     5706.79     6170.95     30.75 o
  -1   1  11       53.03       33.14      1.58 o
   1   1  11     2063.88     2264.15     13.16 o
   3   1  11      743.67      807.99      6.42 o
   5   1  11      202.17      190.09      5.62 o
   7   1  11      636.96      628.83     19.84 o
   9   1  11      248.04      221.40      6.51 o
  11   1  11      310.63      319.79      7.66 o
  13   1  11        0.13        1.61      2.33 o
  15   1  11      274.76      243.97      5.56 o
  17   1  11       26.14       18.57      2.55 o
 -28   2  11        1.46        2.95      2.82 o
 -26   2  11      404.31      429.17     10.63 o
 -24   2  11        2.51        2.14      3.02 o
 -22   2  11        7.23        5.03      3.36 o
 -20   2  11      820.55      764.08     10.99 o
 -18   2  11      105.12       97.16      4.22 o
 -16   2  11      569.56      605.04      7.95 o
 -14   2  11      962.74     1017.42      8.07 o
 -12   2  11      310.98      275.39      3.35 o
 -10   2  11     2758.07     3182.91     17.36 o
  -8   2  11       18.15       16.43      2.00 o
  -6   2  11     1159.98     1444.54      7.88 o
  -4   2  11      591.57      558.29      4.07 o
  -2   2  11      949.05     1141.61      6.63 o
   0   2  11     1259.67     1296.61      7.50 o
   2   2  11      844.51      886.43      6.67 o
   4   2  11       88.04      100.40      4.14 o
   6   2  11       55.36       57.15      4.28 o
   8   2  11      391.15      375.80      8.57 o
  10   2  11      305.23      255.75      5.75 o
  12   2  11      619.17      551.52      9.51 o
  14   2  11       52.97       59.73      3.87 o
  16   2  11        4.03        2.93      2.18 o
  18   2  11      132.39      171.02      6.01 o
 -29   3  11       60.49       61.62      8.03 o
 -27   3  11      198.94      213.45      6.61 o
 -25   3  11      247.73      234.30      7.82 o
 -23   3  11      119.88       99.51      5.98 o
 -21   3  11       24.98       39.18      5.06 o
 -19   3  11     1005.59     1001.78     15.81 o
 -17   3  11      776.02      707.77      9.70 o
 -15   3  11      896.48      936.11     12.82 o
 -13   3  11      510.84      472.06      5.44 o
 -11   3  11      443.26      353.54      3.85 o
  -9   3  11       23.64       18.98      1.99 o
  -7   3  11    14000.80    14876.51    100.90 o
  -5   3  11     2887.54     2809.82     15.14 o
  -3   3  11     6987.81     7008.22     37.73 o
  -1   3  11     2720.91     2634.03     15.87 o
   1   3  11       83.57       83.81      2.79 o
   3   3  11      605.85      603.88      8.49 o
   5   3  11        4.78        5.08      2.84 o
   7   3  11      186.48      200.40      5.61 o
   9   3  11       44.83       23.06      3.30 o
  11   3  11      286.11      237.61      6.36 o
  13   3  11      289.49      273.85      5.48 o
  15   3  11        4.17        4.74      2.28 o
  17   3  11       43.96       26.16      2.59 o
 -28   4  11      106.89      172.92     25.61 o
 -26   4  11      153.41      189.51      8.09 o
 -24   4  11      188.96      180.12      5.58 o
 -22   4  11      354.15      348.28      8.42 o
 -20   4  11      531.72      546.19     11.08 o
 -18   4  11     3869.18     3889.98     41.69 o
 -16   4  11     4205.13     4215.11     40.69 o
 -14   4  11     3895.12     3910.84     34.20 o
 -12   4  11      354.99      341.20      5.17 o
 -10   4  11      325.52      334.42      5.75 o
  -8   4  11     3648.18     3922.14     30.45 o
  -6   4  11     2236.19     2458.14     19.07 o
  -4   4  11        0.81        6.41      1.75 o
  -2   4  11       54.88       71.49      3.37 o
   0   4  11      544.21      528.47      8.63 o
   2   4  11     1334.53     1287.72     15.07 o
   4   4  11     1028.21     1038.40     12.38 o
   6   4  11     1964.18     2018.14     21.47 o
   8   4  11     7500.47     7348.05     76.98 o
  10   4  11       45.94       60.30      4.95 o
  12   4  11      207.78      183.49      6.22 o
  14   4  11        8.97       11.77      3.01 o
  16   4  11      100.00      100.01      4.78 o
 -27   5  11       10.36        5.49      4.98 o
 -25   5  11        4.60        6.66      2.44 o
 -23   5  11       26.32       21.99      3.86 o
 -21   5  11      837.07      889.77     14.74 o
 -19   5  11     2004.65     2090.28     25.43 o
 -17   5  11      329.00      318.97      8.66 o
 -15   5  11      207.80      181.49      6.73 o
 -13   5  11       13.66       13.70      3.23 o
 -11   5  11       74.08       87.88      4.24 o
  -9   5  11       53.16       50.08      3.24 o
  -7   5  11      271.56      249.05      4.96 o
  -5   5  11      203.21      193.48      5.91 o
  -3   5  11      334.18      355.66      6.16 o
  -1   5  11      110.56      111.08      5.15 o
   1   5  11     1141.18     1207.81     35.67 o
   3   5  11      656.95      672.03     11.18 o
   5   5  11        4.04        7.71      3.11 o
   7   5  11        1.48        2.80      3.07 o
   9   5  11      216.06      179.62      6.21 o
  11   5  11      309.46      333.29      7.04 o
  13   5  11     1066.54     1031.03     13.72 o
  15   5  11        1.80        2.26      2.50 o
 -24   6  11        7.27        4.70      2.78 o
 -22   6  11      658.03      726.66     12.04 o
 -20   6  11      425.41      471.34      8.59 o
 -18   6  11        3.12        5.11      3.49 o
 -16   6  11      574.08      585.66     10.00 o
 -14   6  11     4882.14     4876.00     54.14 o
 -12   6  11     1038.86      991.84     13.34 o
 -10   6  11      192.49      171.69      5.97 o
  -8   6  11     1753.10     1753.42     21.42 o
  -6   6  11       14.88       24.06      3.58 o
  -4   6  11       49.11       64.31      4.49 o
  -2   6  11      375.70      346.30      8.20 o
   0   6  11       70.92       57.42      4.69 o
   2   6  11      157.85      155.43      5.77 o
   4   6  11        2.26        5.92      3.09 o
   6   6  11        2.87        3.91      2.87 o
   8   6  11      203.50      173.94      4.98 o
  10   6  11        3.75        8.89      3.07 o
  12   6  11      135.16      120.06      5.67 o
  14   6  11      223.89      273.27      6.73 o
 -23   7  11       40.33       24.64      3.01 o
 -21   7  11        4.37        1.38      2.71 o
 -19   7  11       73.15       95.16      4.56 o
 -17   7  11       16.26       19.67      3.20 o
 -15   7  11      203.55      179.63      7.15 o
 -13   7  11       27.32       37.34      4.27 o
 -11   7  11       19.35       10.69      4.99 o
  -9   7  11      199.99      171.43      9.49 o
  -7   7  11      119.48      136.38      6.55 o
  -5   7  11      674.87      661.34     13.92 o
  -3   7  11       69.98       91.05      6.80 o
  -1   7  11      656.74      634.01     11.76 o
   1   7  11      687.64      729.92     12.88 o
   3   7  11      179.33      181.14      8.22 o
   5   7  11      151.16      156.75      5.62 o
   7   7  11      647.53      608.24      9.79 o
   9   7  11       52.85       70.35      8.02 o
  11   7  11        0.64        0.80      2.29 o
 -20   8  11       24.36       32.20      4.40 o
 -18   8  11       54.52       61.60      5.41 o
 -16   8  11      395.39      438.31      9.26 o
 -14   8  11       33.45       57.96      6.01 o
 -12   8  11      393.90      379.61     11.61 o
 -10   8  11      558.19      514.62     12.31 o
  -8   8  11     3865.14     3886.64     47.55 o
  -6   8  11      134.64      144.11      8.07 o
  -4   8  11      231.11      229.37      9.51 o
  -2   8  11     2280.47     2255.94     28.65 o
   0   8  11       25.73       30.97      4.89 o
   2   8  11      157.43      183.58      7.62 o
   4   8  11      988.62      951.57     18.16 o
   6   8  11      557.50      516.11     10.38 o
   8   8  11      151.34      194.10      6.60 o
  10   8  11        0.54        4.38      3.01 o
 -17   9  11      401.88      415.69     12.78 o
 -15   9  11      394.29      425.57     11.97 o
 -13   9  11        2.91        3.51      4.09 o
 -11   9  11      335.56      291.65      8.22 o
  -9   9  11       34.03       39.07      5.21 o
  -7   9  11     1654.72     1692.34     25.74 o
  -5   9  11      512.81      522.39     22.91 o
  -3   9  11      155.75      177.62      7.13 o
  -1   9  11        0.92        5.74      2.80 o
   1   9  11        8.80        3.86      4.06 o
   3   9  11        6.51        9.39      6.31 o
   5   9  11      415.71      349.27     17.77 o
   7   9  11       36.73       14.81      3.99 o
 -14  10  11       20.01       19.05      5.63 o
 -12  10  11       16.14        9.53      4.85 o
 -10  10  11      196.03      186.52     10.98 o
  -8  10  11      256.21      292.98      8.14 o
  -6  10  11      299.30      251.81      9.57 o
  -4  10  11      219.75      230.00      9.48 o
  -2  10  11       83.00      121.17      8.96 o
   0  10  11       29.24       20.16      5.47 o
   2  10  11      562.66      629.17     25.30 o
 -28   0  12      489.03      386.95     14.10 o
 -26   0  12      339.45      333.57      8.17 o
 -24   0  12     2022.52     1819.23     26.94 o
 -22   0  12       76.19       80.52      6.15 o
 -20   0  12     9061.26     8565.74    102.66 o
 -18   0  12     1872.06     1856.70     23.13 o
 -16   0  12     1125.26     1193.08     22.47 o
 -14   0  12    15320.02    15459.68    190.78 o
 -12   0  12      746.40      707.80      9.47 o
 -10   0  12     6633.65     7025.58     48.43 o
  -8   0  12     4124.05     4441.02     28.61 o
  -6   0  12     2088.24     2123.03     16.07 o
  -4   0  12      888.28      745.55      7.01 o
  -2   0  12     8234.49     9106.97     75.90 o
   0   0  12      535.21      601.40      7.17 o
   2   0  12       19.34       11.71      3.60 o
   4   0  12       32.86       37.05      6.21 o
   6   0  12     1024.28     1082.65     19.66 o
   8   0  12     1050.38      936.70     17.70 o
  10   0  12      420.18      407.48     10.29 o
  12   0  12      322.65      341.29     14.76 o
  14   0  12      839.41      860.46     24.03 o
  16   0  12      704.10      836.19     18.45 o
 -29   1  12      219.96      214.10      6.54 o
 -27   1  12      140.70      122.98      5.95 o
 -25   1  12      189.60      205.63      6.18 o
 -23   1  12      345.42      261.25      5.71 o
 -21   1  12       16.78       46.10      5.79 o
 -19   1  12      142.03      115.30      4.18 o
 -17   1  12       96.70      135.17      4.77 o
 -15   1  12       42.93       23.90      2.84 o
 -13   1  12      970.89      966.65     11.37 o
 -11   1  12      110.64      120.31      2.20 o
  -9   1  12      299.79      316.07      3.03 o
  -7   1  12      300.16      283.53      3.05 o
  -5   1  12     3115.76     3083.42     15.52 o
  -3   1  12      281.86      306.55      2.89 o
  -1   1  12     1843.66     1970.86     11.15 o
   1   1  12     2437.47     2430.73     16.93 o
   3   1  12     3579.45     3527.97     27.58 o
   5   1  12     1491.86     1494.82     14.54 o
   7   1  12       75.72       84.27      3.73 o
   9   1  12     1689.77     1511.05     18.16 o
  11   1  12      816.57      875.23     13.32 o
  13   1  12       80.42      101.16      5.72 o
  15   1  12      828.08      861.09     12.46 o
  17   1  12       61.86       48.84      9.52 o
 -28   2  12      118.28      102.66      5.96 o
 -26   2  12        2.65       12.30      4.15 o
 -24   2  12      123.66      125.81      5.78 o
 -22   2  12        3.27        9.89      2.77 o
 -20   2  12      545.12      540.24      8.55 o
 -18   2  12      656.54      612.34      8.20 o
 -16   2  12     3373.06     3246.66     25.85 o
 -14   2  12     1416.97     1385.88     12.20 o
 -12   2  12      390.98      318.47      3.91 o
 -10   2  12      695.21      772.91      5.78 o
  -8   2  12      744.96      675.05      5.20 o
  -6   2  12      227.51      146.46      2.37 o
  -4   2  12     1514.66     1502.83      8.50 o
  -2   2  12     5941.25     6146.24     33.62 o
   0   2  12     1551.79     1523.76     10.74 o
   2   2  12       10.73       14.95      2.61 o
   4   2  12     5167.81     5049.45     44.46 o
   6   2  12      183.20      162.49      5.40 o
   8   2  12        7.13       16.61      3.51 o
  10   2  12      208.79      262.89      7.48 o
  12   2  12      651.03      558.62      9.18 o
  14   2  12       76.97       81.81      3.71 o
  16   2  12      530.10      503.46      9.85 o
 -27   3  12        0.34        2.46      3.54 o
 -25   3  12       19.87       25.96      3.60 o
 -23   3  12      680.49      651.58     11.29 o
 -21   3  12     2306.17     2331.45     26.28 o
 -19   3  12     2153.79     2079.78     21.69 o
 -17   3  12    14805.81    14780.33    138.46 o
 -15   3  12      180.94      169.46      5.79 o
 -13   3  12     1541.33     1428.49     12.86 o
 -11   3  12     2101.59     2020.04     20.29 o
  -9   3  12      651.54      631.65      6.08 o
  -7   3  12     1163.26     1187.23      9.21 o
  -5   3  12      685.44      730.19      8.95 o
  -3   3  12     2020.67     1942.49     14.50 o
  -1   3  12     3098.37     2985.74     20.84 o
   1   3  12        4.39       12.13      2.65 o
   3   3  12     1416.22     1345.83     14.02 o
   5   3  12     3554.34     3440.42     32.06 o
   7   3  12     2286.31     2325.37     23.66 o
   9   3  12       28.86       39.32      3.47 o
  11   3  12       52.99       40.02      3.59 o
  13   3  12       32.97       23.21      3.46 o
  15   3  12      639.53      683.08     10.78 o
 -28   4  12      122.40      206.64      6.15 o
 -26   4  12      265.29      294.61      6.80 o
 -24   4  12        0.65        1.62      2.55 o
 -22   4  12      866.79      897.37     14.28 o
 -20   4  12     2327.41     2383.42     28.34 o
 -18   4  12     1587.10     1581.23     21.09 o
 -16   4  12     5717.94     5533.68     47.37 o
 -14   4  12        5.54       18.35      2.49 o
 -12   4  12     1534.84     1486.72     15.17 o
 -10   4  12       26.25       22.57      2.86 o
  -8   4  12      414.63      384.88      6.68 o
  -6   4  12       46.04       38.25      2.86 o
  -4   4  12       12.30       18.14      3.43 o
  -2   4  12      435.39      411.79      7.98 o
   0   4  12      100.46       98.28      4.75 o
   2   4  12     1170.76     1156.32     14.21 o
   4   4  12      243.90      258.83      7.74 o
   6   4  12      128.83      126.14      5.45 o
   8   4  12      478.20      572.68      9.60 o
  10   4  12      227.26      212.31      6.54 o
  12   4  12       58.27       62.41      4.66 o
  14   4  12       81.84       79.35      7.72 o
 -27   5  12       68.36       57.06      8.36 o
 -25   5  12        0.34        0.85      2.03 o
 -23   5  12      942.02      971.74     13.24 o
 -21   5  12      146.95      149.45      6.62 o
 -19   5  12      108.36      117.78      5.63 o
 -17   5  12      117.10      119.00      5.03 o
 -15   5  12     5874.80     5824.44     54.09 o
 -13   5  12      560.98      531.49      8.95 o
 -11   5  12       61.79       63.31      3.87 o
  -9   5  12      225.25      224.63      5.50 o
  -7   5  12     1555.79     1529.81     17.45 o
  -5   5  12      344.09      403.09      7.14 o
  -3   5  12     1811.55     1723.17     19.42 o
  -1   5  12      606.15      662.14     11.11 o
   1   5  12      337.70      336.04      7.63 o
   3   5  12     2658.49     2525.61     28.70 o
   5   5  12     2535.64     2447.17     28.78 o
   7   5  12      110.38      124.05      4.89 o
   9   5  12     6225.90     6045.12     70.96 o
  11   5  12     1182.01     1208.31     67.51 o
  13   5  12      667.49      638.65     10.33 o
 -24   6  12       54.57       59.63      3.45 o
 -22   6  12      811.22      869.52     13.02 o
 -20   6  12        0.63        3.16      3.70 o
 -18   6  12      231.37      248.39      6.30 o
 -16   6  12      989.70      984.87     15.87 o
 -14   6  12     6086.32     5860.31     69.13 o
 -12   6  12        1.82        4.01      3.48 o
 -10   6  12       14.39        7.81      3.59 o
  -8   6  12      412.54      416.69      8.85 o
  -6   6  12      788.89      662.48     11.03 o
  -4   6  12      991.70      970.93     14.03 o
  -2   6  12     1161.20     1141.86     15.42 o
   0   6  12     1686.40     1622.68     19.07 o
   2   6  12      782.63      772.61     12.03 o
   4   6  12       76.03       87.62      4.70 o
   6   6  12       11.86        9.50      3.12 o
   8   6  12        4.65        4.27      2.19 o
  10   6  12       87.67       62.89      4.44 o
  12   6  12      575.71      601.28     11.38 o
 -23   7  12      133.23      131.17      5.55 o
 -21   7  12      614.59      630.73     11.31 o
 -19   7  12       53.32       44.22      4.11 o
 -17   7  12      771.84      768.98     11.36 o
 -15   7  12     2565.90     2519.96     29.69 o
 -13   7  12     1938.04     1908.36     22.12 o
 -11   7  12     3437.96     3292.74     38.06 o
  -9   7  12     2461.02     2316.54     28.70 o
  -7   7  12      293.85      295.12      9.61 o
  -5   7  12      538.18      585.94     12.65 o
  -3   7  12      110.49      130.94      9.10 o
  -1   7  12     4198.77     4221.56     49.90 o
   1   7  12      311.76      285.35      7.28 o
   3   7  12      350.99      331.79      8.47 o
   5   7  12       27.70       18.37      3.98 o
   7   7  12        0.01       -0.13      2.20 o
   9   7  12      667.29      689.96     12.76 o
  11   7  12       39.46       13.54      5.52 o
 -20   8  12      326.85      338.34      8.76 o
 -18   8  12      154.04      171.25      8.04 o
 -16   8  12      859.57      886.33     20.06 o
 -14   8  12        5.70       10.31      7.19 o
 -12   8  12       10.79       16.16      5.22 o
 -10   8  12       76.87       64.35      6.46 o
  -8   8  12      118.76       93.70      7.14 o
  -6   8  12     1396.16     1358.71     22.00 o
  -4   8  12      523.90      510.92     13.23 o
  -2   8  12       69.62       80.02     11.07 o
   0   8  12       62.45       77.79      5.07 o
   2   8  12      273.35      281.37      8.28 o
   4   8  12      163.30      167.83      6.30 o
   6   8  12       37.88       56.34      4.68 o
   8   8  12      194.30      147.48      4.55 o
 -17   9  12       47.08       38.20      5.13 o
 -15   9  12        0.80        4.56      3.85 o
 -13   9  12      457.55      489.74     13.52 o
 -11   9  12        5.34        0.70      2.67 o
  -9   9  12        9.87       10.70      4.62 o
  -7   9  12      878.00      861.25     17.99 o
  -5   9  12      184.49      173.75      8.05 o
  -3   9  12      487.66      507.84     10.49 o
  -1   9  12      186.26      213.53      6.80 o
   1   9  12      331.88      308.45      8.12 o
   3   9  12       43.19       44.23      7.83 o
   5   9  12       59.15       43.40      9.93 o
 -12  10  12      249.82      255.40     10.66 o
 -10  10  12       30.63       44.43      5.33 o
  -8  10  12       24.52       12.89      4.47 o
  -6  10  12      138.41      169.33      9.98 o
  -4  10  12      640.26      731.49     15.55 o
  -2  10  12       43.41       43.84      7.11 o
 -29   1  13      149.52      157.19      5.61 o
 -27   1  13       16.36       15.52      2.87 o
 -25   1  13       72.30       48.56      3.54 o
 -23   1  13        0.40        1.13      2.61 o
 -21   1  13      324.06      351.02      7.47 o
 -19   1  13      910.40      935.92     15.89 o
 -17   1  13     2067.23     1991.68     24.24 o
 -15   1  13     2116.02     2001.98     20.26 o
 -13   1  13     1022.15     1087.15      8.86 o
 -11   1  13     1987.27     1943.90     12.86 o
  -9   1  13      854.45      887.97      6.32 o
  -7   1  13       14.83       17.97      1.34 o
  -5   1  13       50.68       68.96      1.97 o
  -3   1  13      651.20      580.22      6.76 o
  -1   1  13      508.03      488.99      5.95 o
   1   1  13       10.00       26.24      2.53 o
   3   1  13      400.72      379.56      7.30 o
   5   1  13     2004.07     1877.82     19.20 o
   7   1  13       90.35       87.14      5.93 o
   9   1  13       24.80       18.95      3.88 o
  11   1  13      264.40      232.42      6.39 o
  13   1  13       16.62       15.92      3.14 o
  15   1  13       23.53        6.68      3.04 o
 -28   2  13        2.37        4.13      3.34 o
 -26   2  13       23.83       37.07      4.42 o
 -24   2  13      207.43      218.84      6.73 o
 -22   2  13      846.03      817.29     12.30 o
 -20   2  13      130.41      111.92      4.62 o
 -18   2  13     1377.93     1322.68     13.91 o
 -16   2  13     1020.58      994.74     10.92 o
 -14   2  13      553.96      531.83      7.32 o
 -12   2  13        8.13        7.71      1.82 o
 -10   2  13       69.42       89.99      2.79 o
  -8   2  13      567.86      619.31      6.46 o
  -6   2  13     1591.70     1651.28     11.02 o
  -4   2  13     2143.57     2124.72     12.53 o
  -2   2  13      418.87      424.61      4.49 o
   0   2  13     1450.23     1383.96     12.60 o
   2   2  13      296.91      309.79      8.61 o
   4   2  13       48.72       57.19      4.48 o
   6   2  13      399.99      403.66      9.88 o
   8   2  13        1.87        4.87      2.60 o
  10   2  13      356.90      316.24      7.69 o
  12   2  13      148.38      151.84      4.87 o
  14   2  13       12.31        2.66      1.86 o
 -27   3  13        2.44        1.45      2.57 o
 -25   3  13        7.50        6.38      3.53 o
 -23   3  13      180.48      181.15      7.71 o
 -21   3  13      469.39      503.49     11.55 o
 -19   3  13      411.11      403.52      7.33 o
 -17   3  13     4266.62     4166.63     36.69 o
 -15   3  13     7144.14     6801.89     58.18 o
 -13   3  13     3080.97     3112.30     25.81 o
 -11   3  13      884.62      934.73      9.99 o
  -9   3  13     1049.37     1113.07     11.58 o
  -7   3  13       43.14       50.99      3.52 o
  -5   3  13      296.21      339.75      4.44 o
  -3   3  13      132.88      105.99      3.24 o
  -1   3  13        5.72        6.07      2.30 o
   1   3  13        8.33       14.50      3.06 o
   3   3  13     1180.03     1251.20     28.00 o
   5   3  13     1659.49     1534.72     17.53 o
   7   3  13     2980.51     2961.61     30.30 o
   9   3  13      137.98      140.02      4.74 o
  11   3  13      150.23      165.86      4.63 o
  13   3  13       98.32      115.30      3.69 o
  15   3  13      114.12      117.89      4.57 o
 -26   4  13       28.30       17.28      3.22 o
 -24   4  13      200.44      245.27      6.16 o
 -22   4  13      363.24      347.62      7.52 o
 -20   4  13      151.20      166.84      6.37 o
 -18   4  13      327.34      300.43      7.22 o
 -16   4  13     4810.17     4637.87     40.46 o
 -14   4  13     1476.16     1408.95     15.86 o
 -12   4  13       28.78       32.05      3.29 o
 -10   4  13      164.32      174.48      5.18 o
  -8   4  13     1037.62     1077.44     10.96 o
  -6   4  13      275.94      232.01      5.02 o
  -4   4  13       52.35       76.04      4.37 o
  -2   4  13     1289.87     1365.90     15.09 o
   0   4  13      161.72      161.82      6.13 o
   2   4  13       40.16       44.70      4.03 o
   4   4  13      463.68      490.35      9.02 o
   6   4  13      492.90      511.40     10.35 o
   8   4  13     1290.42     1324.55     17.01 o
  10   4  13        0.59        3.10      2.36 o
  12   4  13      390.87      368.16      6.46 o
  14   4  13       36.84       34.80      4.67 o
 -25   5  13      124.67      129.85      6.12 o
 -23   5  13       11.20       10.78      3.24 o
 -21   5  13        4.45        4.47      3.17 o
 -19   5  13       55.54       73.12      5.74 o
 -17   5  13       14.67       18.93      3.73 o
 -15   5  13      893.29      852.04     12.02 o
 -13   5  13      437.88      455.16      7.92 o
 -11   5  13      740.58      708.22     10.32 o
  -9   5  13      159.71      170.72      4.58 o
  -7   5  13     1080.26     1214.98     18.07 o
  -5   5  13      931.80      996.08     13.08 o
  -3   5  13      112.31      100.33      5.61 o
  -1   5  13     4065.54     3892.00     38.15 o
   1   5  13      215.15      195.27      6.95 o
   3   5  13        3.68        7.91      3.77 o
   5   5  13       33.27       41.28      4.57 o
   7   5  13        1.47        2.30      2.56 o
   9   5  13      244.81      331.87      6.62 o
  11   5  13       69.77      118.84      5.20 o
  13   5  13       85.58      139.68      7.90 o
 -24   6  13      112.64      138.07      5.05 o
 -22   6  13      124.08      156.63      5.02 o
 -20   6  13        2.47        3.97      2.72 o
 -18   6  13       50.89       47.24      4.63 o
 -16   6  13      268.52      267.29      6.32 o
 -14   6  13      103.12       95.36      8.11 o
 -12   6  13      589.01      615.90     10.86 o
 -10   6  13     1157.38     1195.36     16.99 o
  -8   6  13       15.12       33.70      4.41 o
  -6   6  13     5459.78     5216.59     54.24 o
  -4   6  13     1420.26     1397.06     17.89 o
  -2   6  13     1250.52     1279.97     17.31 o
   0   6  13       56.86       49.15      4.33 o
   2   6  13       76.20       84.38      5.17 o
   4   6  13      617.34      583.91     10.22 o
   6   6  13      536.24      525.87     10.32 o
   8   6  13      565.73      552.88      9.80 o
  10   6  13      224.96      229.01      6.35 o
 -23   7  13       40.31       19.61      3.75 o
 -21   7  13      109.27       97.10      4.53 o
 -19   7  13      304.04      320.61      6.90 o
 -17   7  13        0.72       -2.63      3.44 o
 -15   7  13     1259.03     1222.80     18.11 o
 -13   7  13     1443.05     1412.39     19.98 o
 -11   7  13       20.98       25.39      4.36 o
  -9   7  13       66.03       35.31      4.37 o
  -7   7  13      144.79      135.72      7.55 o
  -5   7  13      475.40      386.97      9.19 o
  -3   7  13      702.52      642.17     13.43 o
  -1   7  13      288.68      276.70      8.92 o
   1   7  13      256.15      238.59      7.13 o
   3   7  13       75.03       83.86      5.57 o
   5   7  13      607.87      603.29      9.03 o
   7   7  13      169.65      161.55      4.59 o
   9   7  13      151.35      141.85      6.56 o
 -20   8  13      131.76      139.80      8.96 o
 -18   8  13        8.00        7.38      4.58 o
 -16   8  13      206.91      231.18      9.04 o
 -14   8  13      125.33      148.63      7.48 o
 -12   8  13      818.80      924.77     16.95 o
 -10   8  13       69.69      100.11      6.57 o
  -8   8  13      106.23      138.96      8.14 o
  -6   8  13       73.50       39.44      7.24 o
  -4   8  13        0.39        5.03      3.77 o
  -2   8  13       52.21       58.92      5.83 o
   0   8  13        1.61        8.88      4.37 o
   2   8  13       99.81       96.47      5.13 o
   4   8  13       44.55       38.44      4.31 o
   6   8  13      308.30      324.41     10.23 o
 -17   9  13      129.36      175.03      7.55 o
 -15   9  13       37.60       30.66      6.05 o
 -13   9  13      234.23      225.07      8.95 o
 -11   9  13       26.61       25.48      5.34 o
  -9   9  13       30.17       22.14      5.89 o
  -7   9  13       35.25       34.66      5.23 o
  -5   9  13      106.35       81.92      5.49 o
  -3   9  13       55.21       73.26      4.40 o
  -1   9  13        5.29        7.36      4.15 o
   1   9  13      172.85      171.32      8.37 o
   3   9  13       93.75      110.30      7.30 o
  -8  10  13      180.52      179.80     11.59 o
  -6  10  13      122.57      138.95      7.87 o
 -28   0  14      364.69      402.50     17.08 o
 -26   0  14       72.35       89.01      5.34 o
 -24   0  14     3541.45     3162.08     58.74 o
 -22   0  14        8.01       21.02      4.95 o
 -20   0  14     9817.54     8958.02    120.25 o
 -18   0  14     4324.01     3915.83     49.98 o
 -16   0  14    11622.03    11708.65    157.14 o
 -14   0  14      211.65      186.33      8.22 o
 -12   0  14       57.07       53.45      5.04 o
 -10   0  14      999.98      922.45     10.85 o
  -8   0  14     1612.14     1563.32     14.29 o
  -6   0  14        4.15       18.40      2.58 o
  -4   0  14    12798.47    12707.51    167.30 o
  -2   0  14     2540.21     2575.81     29.15 o
   0   0  14    15985.34    16456.21    211.17 o
   2   0  14     2278.10     2122.21     26.86 o
   4   0  14     3781.45     4052.76     58.51 o
   6   0  14        6.30        7.69      4.78 o
   8   0  14      409.43      455.81     15.80 o
  10   0  14      116.27      105.14      6.30 o
  12   0  14      757.49      759.81     17.47 o
  14   0  14      351.22      355.17      9.60 o
 -29   1  14      949.85     1021.23     17.93 o
 -27   1  14       80.98       76.04      5.02 o
 -25   1  14       53.57       58.82      4.06 o
 -23   1  14      814.84      780.62     12.84 o
 -21   1  14      618.97      446.16      7.10 o
 -19   1  14     3137.75     2995.25     26.55 o
 -17   1  14      409.88      401.34      6.65 o
 -15   1  14     2183.98     2197.79     20.62 o
 -13   1  14       42.44       39.98      3.13 o
 -11   1  14      161.53      158.18      5.65 o
  -9   1  14      999.21      938.50      8.54 o
  -7   1  14      505.38      520.57      6.62 o
  -5   1  14       26.27       17.85      2.37 o
  -3   1  14      241.97      215.42      4.77 o
  -1   1  14        3.73        9.48      2.43 o
   1   1  14      400.40      372.59      7.97 o
   3   1  14       95.01      122.25      5.79 o
   5   1  14      507.88      496.41     10.25 o
   7   1  14     1601.54     1542.14     20.01 o
   9   1  14      162.37      150.10      6.12 o
  11   1  14      270.92      228.16      6.92 o
  13   1  14      650.33      669.98      9.43 o
 -28   2  14       29.59       29.49      3.52 o
 -26   2  14        0.48        3.03      3.31 o
 -24   2  14       80.47       69.74      4.98 o
 -22   2  14      787.39      767.50     13.14 o
 -20   2  14     1019.44     1044.20     13.83 o
 -18   2  14       58.32       56.77      4.86 o
 -16   2  14     1293.23     1340.91     14.02 o
 -14   2  14     2137.24     2098.69     18.25 o
 -12   2  14       69.07       50.09      2.89 o
 -10   2  14       10.55       16.60      2.43 o
  -8   2  14      630.18      590.87      6.77 o
  -6   2  14     3017.49     2870.23     20.88 o
  -4   2  14     3569.81     3382.67     26.23 o
  -2   2  14      384.11      431.94      6.36 o
   0   2  14       88.71      102.96      4.42 o
   2   2  14     3469.76     3298.57     30.73 o
   4   2  14       37.58       49.64      4.23 o
   6   2  14       58.25       62.42      4.01 o
   8   2  14       36.26       60.42      3.90 o
  10   2  14       34.18       46.20      4.76 o
  12   2  14      540.75      553.70      9.23 o
  14   2  14      414.61      459.18      9.61 o
 -27   3  14       18.41       19.95      3.89 o
 -25   3  14        7.34       13.46      3.11 o
 -23   3  14       32.43       52.21      6.87 o
 -21   3  14        8.27       12.97      3.97 o
 -19   3  14      896.41      934.24     10.99 o
 -17   3  14      628.78      629.94      9.51 o
 -15   3  14      308.72      296.08      7.92 o
 -13   3  14     5220.78     5063.21     44.20 o
 -11   3  14     3357.00     3295.28     28.74 o
  -9   3  14     2477.90     2365.55     20.09 o
  -7   3  14     4664.69     4672.00     39.64 o
  -5   3  14       69.86       75.17      4.82 o
  -3   3  14      684.95      652.43      8.62 o
  -1   3  14      154.08      161.66      6.34 o
   1   3  14      732.83      745.08     11.69 o
   3   3  14      772.82      739.37     10.19 o
   5   3  14     1760.33     1652.98     17.04 o
   7   3  14     1219.41     1333.06     15.79 o
   9   3  14       80.15       87.82      4.50 o
  11   3  14     2649.02     2702.48     29.60 o
  13   3  14       31.11       31.13      3.18 o
 -26   4  14      287.44      353.48      7.10 o
 -24   4  14       10.46       20.08      4.80 o
 -22   4  14        0.33        3.00      3.07 o
 -20   4  14      910.93      909.68     13.19 o
 -18   4  14      236.63      250.58      6.18 o
 -16   4  14     2750.12     2743.94     29.47 o
 -14   4  14     1147.96     1083.46     19.03 o
 -12   4  14      716.28      636.48      9.49 o
 -10   4  14      517.08      534.09      7.51 o
  -8   4  14      133.65      140.68      5.16 o
  -6   4  14      167.87      178.44      5.12 o
  -4   4  14      344.60      306.63      7.78 o
  -2   4  14     5508.15     5366.40     51.65 o
   0   4  14      719.54      727.92     13.07 o
   2   4  14      660.20      645.63     11.72 o
   4   4  14     1095.57     1071.31     13.12 o
   6   4  14       60.84       42.20      4.67 o
   8   4  14       23.93       16.65      3.13 o
  10   4  14        4.21        4.80      2.53 o
  12   4  14      106.43      155.66      4.29 o
 -25   5  14      739.07      803.28      9.82 o
 -23   5  14      119.25      126.54      5.43 o
 -21   5  14        1.14       -1.42      2.74 o
 -19   5  14      237.84      235.46      6.02 o
 -17   5  14      258.30      270.51      5.98 o
 -15   5  14     5156.50     5108.59     46.27 o
 -13   5  14      242.41      250.18      9.80 o
 -11   5  14        2.38        2.70      1.93 o
  -9   5  14     1086.27     1040.76     14.98 o
  -7   5  14        5.55        1.22      2.58 o
  -5   5  14     1625.17     1541.78     18.90 o
  -3   5  14     2920.07     2896.43     33.68 o
  -1   5  14     2531.28     2632.74     27.00 o
   1   5  14      576.02      592.00      9.75 o
   3   5  14      710.41      705.51     11.40 o
   5   5  14       11.97       17.54      3.71 o
   7   5  14      297.36      325.30      8.41 o
   9   5  14      291.23      258.81      5.52 o
  11   5  14        5.44       12.06      2.73 o
 -24   6  14      152.38      181.70      4.95 o
 -22   6  14       76.49       66.69      4.55 o
 -20   6  14      485.68      482.04     10.81 o
 -18   6  14       28.82       31.51      3.88 o
 -16   6  14      204.39      209.07     10.34 o
 -14   6  14      691.23      735.08      9.98 o
 -12   6  14     3126.55     3151.87     33.76 o
 -10   6  14      107.76       71.26      6.31 o
  -8   6  14      440.00      392.07      9.06 o
  -6   6  14      147.36      127.31      5.65 o
  -4   6  14     1009.86     1035.48     15.03 o
  -2   6  14        2.93        6.31      3.60 o
   0   6  14      546.33      518.64      9.00 o
   2   6  14      237.81      257.95      6.87 o
   4   6  14      110.59      103.30      4.81 o
   6   6  14      121.73      133.11      4.83 o
   8   6  14      264.44      337.64      8.65 o
  10   6  14      134.04      132.61      6.41 o
 -21   7  14       63.68       61.02      7.23 o
 -19   7  14       18.26       15.57      4.11 o
 -17   7  14      293.14      302.33      8.32 o
 -15   7  14       16.99       18.56      3.37 o
 -13   7  14     2404.55     2374.55     27.37 o
 -11   7  14      966.76      959.74     16.31 o
  -9   7  14     3254.13     3024.95     36.43 o
  -7   7  14       18.47       20.33      4.40 o
  -5   7  14        1.11        4.01      3.23 o
  -3   7  14      244.80      243.06      6.47 o
  -1   7  14      650.76      641.99     10.39 o
   1   7  14      568.03      586.21     10.72 o
   3   7  14        0.42        3.48      3.20 o
   5   7  14        7.13        7.38      3.31 o
   7   7  14      432.69      403.75     11.71 o
 -18   8  14       21.68       13.62      4.17 o
 -16   8  14      180.52      177.61     10.67 o
 -14   8  14        1.24        4.62      3.47 o
 -12   8  14     1631.20     1592.61     23.51 o
 -10   8  14      817.31      845.97     14.56 o
  -8   8  14      226.98      188.67      9.06 o
  -6   8  14      128.42      123.16      8.03 o
  -4   8  14      220.21      204.64      8.42 o
  -2   8  14      212.75      212.52      7.00 o
   0   8  14       80.41       56.58      5.16 o
   2   8  14        3.37        3.75      2.87 o
   4   8  14        6.20        3.89      2.34 o
 -15   9  14      352.72      359.11      8.50 o
 -13   9  14      660.42      704.54     14.74 o
 -11   9  14      301.84      298.23     10.24 o
  -9   9  14        2.99        3.72      3.99 o
  -7   9  14      396.93      415.56     11.74 o
  -5   9  14       17.61       15.07      3.21 o
  -3   9  14       25.31       23.92      4.01 o
  -1   9  14      153.94      191.90      6.11 o
   1   9  14      598.06      675.54     14.85 o
 -29   1  15       77.48       84.14      5.75 o
 -27   1  15      114.92      146.48      4.69 o
 -25   1  15       37.17       33.20      3.81 o
 -23   1  15      578.85      570.31      9.23 o
 -21   1  15       73.09       39.51      3.94 o
 -19   1  15       15.65       11.56      3.40 o
 -17   1  15      587.79      584.59     10.06 o
 -15   1  15      705.91      695.87     10.24 o
 -13   1  15      105.56      108.09      4.22 o
 -11   1  15     1952.60     1786.01     16.82 o
  -9   1  15       34.20       30.02      2.86 o
  -7   1  15      765.46      745.19      8.88 o
  -5   1  15        0.10        5.58      2.15 o
  -3   1  15        7.62       11.46      2.41 o
  -1   1  15     2329.89     2312.92     20.11 o
   1   1  15      450.36      484.44      8.35 o
   3   1  15      154.88      170.86      5.30 o
   5   1  15       10.18       10.49      3.16 o
   7   1  15      616.28      575.97     10.85 o
   9   1  15        0.39        2.25      2.91 o
  11   1  15        2.29        1.56      2.75 o
  13   1  15      200.99      216.94      7.62 o
 -28   2  15        4.27        2.39      2.75 o
 -26   2  15      391.90      434.90     12.74 o
 -24   2  15      387.73      380.50      6.95 o
 -22   2  15     1600.15     1383.16     13.65 o
 -20   2  15       16.49       30.91      7.88 o
 -18   2  15      217.34      224.39      5.61 o
 -16   2  15        2.50        2.53      2.26 o
 -14   2  15     7031.77     6835.72     64.78 o
 -12   2  15        1.43        9.79      2.46 o
 -10   2  15       30.12       26.80      4.45 o
  -8   2  15       24.87       39.65      5.45 o
  -6   2  15      707.92      752.89      8.69 o
  -4   2  15      107.44      120.53      3.95 o
  -2   2  15     1147.42     1159.20     13.04 o
   0   2  15     1399.77     1439.21     15.65 o
   2   2  15     2548.70     2495.58     30.14 o
   4   2  15      111.79       99.41      5.22 o
   6   2  15       90.46       74.69      4.88 o
   8   2  15       39.40       42.94      5.34 o
  10   2  15      767.08      790.90     23.22 o
  12   2  15        0.39       -0.36      1.87 o
 -27   3  15      262.71      258.36      7.93 o
 -25   3  15      153.24      160.08      6.97 o
 -23   3  15       12.76       20.02      4.03 o
 -21   3  15      108.92      114.75      5.04 o
 -19   3  15      610.16      552.73      8.14 o
 -17   3  15      221.10      242.43      5.85 o
 -15   3  15       59.65       64.58      3.94 o
 -13   3  15     5809.91     5683.12     51.60 o
 -11   3  15       80.95       79.48      3.94 o
  -9   3  15      685.00      696.70      8.64 o
  -7   3  15      105.13      121.60      4.60 o
  -5   3  15      512.87      479.07      7.39 o
  -3   3  15      251.35      244.93      6.53 o
  -1   3  15      938.25      879.47     12.06 o
   1   3  15        2.42        3.53      3.04 o
   3   3  15      908.66      906.09     13.29 o
   5   3  15        5.17        7.25      2.87 o
   7   3  15      851.95      826.96     10.75 o
   9   3  15       41.92       53.66      2.95 o
  11   3  15      960.11     1072.35     15.37 o
 -26   4  15      636.94      700.77     10.62 o
 -24   4  15      372.34      353.88      8.53 o
 -22   4  15       24.00       29.60      3.79 o
 -20   4  15      308.50      319.47      8.29 o
 -18   4  15       34.88       34.15      4.22 o
 -16   4  15      423.11      480.93      8.63 o
 -14   4  15      768.57      735.01      9.81 o
 -12   4  15      956.92      944.34     10.77 o
 -10   4  15      284.71      302.99      6.64 o
  -8   4  15     2258.28     2309.79     20.80 o
  -6   4  15      640.61      676.48     10.15 o
  -4   4  15      742.73      756.02     11.54 o
  -2   4  15     1627.98     1534.06     17.62 o
   0   4  15      108.29      117.69      6.12 o
   2   4  15        1.24        6.37      3.62 o
   4   4  15       48.96       57.53      4.53 o
   6   4  15        1.29        2.93      2.50 o
   8   4  15      105.83      116.05      4.99 o
  10   4  15        1.95        2.52      1.98 o
 -25   5  15       38.38       66.97      7.88 o
 -23   5  15      185.42      173.84      5.27 o
 -21   5  15      428.46      431.99      7.51 o
 -19   5  15     2418.00     2444.75     27.93 o
 -17   5  15     2042.22     2100.31     23.06 o
 -15   5  15      489.91      516.57      9.78 o
 -13   5  15      688.63      671.11      9.37 o
 -11   5  15      192.31      200.23      5.48 o
  -9   5  15      386.39      343.04      7.37 o
  -7   5  15      313.59      246.58      7.64 o
  -5   5  15      416.91      401.53      8.22 o
  -3   5  15      194.06      160.76      6.73 o
  -1   5  15       25.43       33.13      4.29 o
   1   5  15      298.86      297.99      8.59 o
   3   5  15      170.80      198.06      6.81 o
   5   5  15       23.55       17.07      3.36 o
   7   5  15        4.62        3.19      2.10 o
   9   5  15      192.63      230.20      6.09 o
 -24   6  15      105.77      102.14      4.94 o
 -22   6  15       32.34       30.94      3.58 o
 -20   6  15      384.68      431.37      8.23 o
 -18   6  15      221.41      231.36      5.59 o
 -16   6  15      341.57      321.42      6.40 o
 -14   6  15      925.58      973.74     13.05 o
 -12   6  15        1.13        2.95      3.33 o
 -10   6  15      369.10      323.20      8.05 o
  -8   6  15      222.76      180.50     11.36 o
  -6   6  15     1104.05      981.37     13.50 o
  -4   6  15      243.37      270.33      7.25 o
  -2   6  15        1.58        6.77      3.53 o
   0   6  15      330.45      320.58      7.35 o
   2   6  15       20.85       31.28      3.19 o
   4   6  15        0.19        0.90      1.96 o
   6   6  15       95.40       91.30      4.84 o
   8   6  15      944.84     1027.52     16.12 o
 -21   7  15       81.13      105.27     10.38 o
 -19   7  15      139.14      143.28      5.01 o
 -17   7  15      382.90      365.98      9.53 o
 -15   7  15        6.52        3.86      2.79 o
 -13   7  15       38.93       48.02      5.09 o
 -11   7  15     1419.87     1483.21     19.90 o
  -9   7  15      162.61      191.17      6.13 o
  -7   7  15      689.38      652.20     13.14 o
  -5   7  15      593.06      563.39     10.45 o
  -3   7  15      284.79      237.71      6.64 o
  -1   7  15      188.91      208.06      5.67 o
   1   7  15      244.29      235.86      6.48 o
   3   7  15        5.53        5.21      2.12 o
   5   7  15       87.79       82.97      3.96 o
 -18   8  15        7.75        3.99      2.63 o
 -16   8  15      331.06      344.48      8.96 o
 -14   8  15        0.76        2.69      2.82 o
 -12   8  15     1525.22     1548.39     19.82 o
 -10   8  15     2758.37     2803.79     46.30 o
  -8   8  15      557.57      684.17     42.24 o
  -6   8  15      825.62      849.88     15.05 o
  -4   8  15      325.12      368.21      9.68 o
  -2   8  15       16.54       15.09      3.95 o
   0   8  15        2.26        0.85      2.76 o
   2   8  15      111.87       95.63      7.44 o
 -13   9  15       44.71       34.69      5.15 o
 -11   9  15        1.51        0.67      2.58 o
  -9   9  15       90.20       59.44      8.90 o
  -7   9  15       96.56      100.42      9.87 o
  -5   9  15      154.37      177.16      8.10 o
  -3   9  15      134.27      169.76      7.63 o
 -28   0  16      762.04      902.84     19.76 o
 -26   0  16      274.75      259.23      9.15 o
 -24   0  16      361.73      289.18      8.84 o
 -22   0  16      176.86      205.18      8.22 o
 -20   0  16     1598.09     1594.94     25.01 o
 -18   0  16      786.52      595.23     12.49 o
 -16   0  16      274.95      303.83      9.61 o
 -14   0  16     1151.76     1225.15     21.43 o
 -12   0  16      325.65      396.00     11.46 o
 -10   0  16     1798.91     1726.91     28.64 o
  -8   0  16      690.12      700.30     17.81 o
  -6   0  16      112.61      136.36      5.74 o
  -4   0  16      119.30      115.94      6.63 o
  -2   0  16     1037.74     1048.74     15.59 o
   0   0  16      976.96     1066.57     18.29 o
   2   0  16      664.56      597.69     13.95 o
   4   0  16     5540.22     5214.26     78.13 o
   6   0  16       19.63       18.90      4.73 o
   8   0  16      154.64      165.31      8.66 o
  10   0  16       53.29       95.63      7.40 o
  12   0  16       13.72       16.60      4.12 o
 -27   1  16      505.28      503.91     16.17 o
 -25   1  16      176.79      157.85      4.55 o
 -23   1  16      246.23      246.16      5.59 o
 -21   1  16        0.82        0.54      2.68 o
 -19   1  16     1293.79     1297.25     19.95 o
 -17   1  16     2401.36     2165.33     22.61 o
 -15   1  16     1006.89     1006.89     12.82 o
 -13   1  16       26.57       29.21      3.95 o
 -11   1  16      513.98      575.26     16.99 o
  -9   1  16      372.11      397.26     12.97 o
  -7   1  16     4338.56     4406.93     37.15 o
  -5   1  16     1106.85     1175.92     11.57 o
  -3   1  16       51.30       86.38      4.19 o
  -1   1  16     1383.63     1333.38     15.06 o
   1   1  16      616.23      596.21      8.55 o
   3   1  16      258.34      260.16      6.24 o
   5   1  16       21.68       36.59      4.07 o
   7   1  16       12.22        6.76      3.03 o
   9   1  16     1852.67     1954.35     22.28 o
  11   1  16      252.19      317.81      6.74 o
 -28   2  16        0.93       -0.53      2.96 o
 -26   2  16      544.24      550.42     10.19 o
 -24   2  16       33.54       26.39      3.70 o
 -22   2  16     1752.71     1660.23     17.77 o
 -20   2  16     2088.63     2063.60     22.81 o
 -18   2  16     1727.46     1483.42     18.86 o
 -16   2  16        0.60        5.43      4.02 o
 -14   2  16     8573.31     8588.91     90.61 o
 -12   2  16      686.29      683.68      9.68 o
 -10   2  16       60.32       95.49      4.59 o
  -8   2  16      394.17      352.20      5.93 o
  -6   2  16      139.37      145.47      4.68 o
  -4   2  16     1567.02     1544.44     15.42 o
  -2   2  16     4287.07     4335.42     40.44 o
   0   2  16      638.78      611.01      7.78 o
   2   2  16     2466.08     2319.38     24.61 o
   4   2  16       41.06       35.46      3.60 o
   6   2  16       23.25       17.73      3.05 o
   8   2  16       10.95       14.19      3.30 o
  10   2  16        8.07        7.09      2.80 o
 -27   3  16      114.74      177.44      7.17 o
 -25   3  16        9.76        7.36      3.23 o
 -23   3  16      812.08      818.74     12.68 o
 -21   3  16       16.91       24.70      3.47 o
 -19   3  16       16.38       11.92      2.91 o
 -17   3  16      818.70      792.10     10.53 o
 -15   3  16      150.36      166.84      5.31 o
 -13   3  16     1321.17     1227.95     12.25 o
 -11   3  16       39.84       42.55      3.54 o
  -9   3  16      266.79      276.32      5.80 o
  -7   3  16     3049.95     3058.23     28.14 o
  -5   3  16        7.29        7.54      2.46 o
  -3   3  16      307.11      299.36     10.06 o
  -1   3  16     1618.59     1689.16     23.07 o
   1   3  16      971.13      970.86     14.08 o
   3   3  16      215.63      231.90      7.90 o
   5   3  16      248.96      249.44      8.44 o
   7   3  16      154.76      145.96      6.39 o
   9   3  16     1164.55     1161.49     16.08 o
 -26   4  16      532.76      632.28      9.51 o
 -24   4  16        7.59        6.69      2.87 o
 -22   4  16      151.14      147.32      6.75 o
 -20   4  16        2.81        4.17      2.21 o
 -18   4  16      950.43      946.68     11.89 o
 -16   4  16      469.07      428.82      7.72 o
 -14   4  16       59.06       40.64      3.17 o
 -12   4  16      482.70      456.56      7.79 o
 -10   4  16       19.84       13.95      2.74 o
  -8   4  16      160.62      151.50      4.91 o
  -6   4  16      937.56      866.23     12.24 o
  -4   4  16      410.56      415.08      8.80 o
  -2   4  16      151.38      154.81      6.18 o
   0   4  16      122.45      126.80      6.01 o
   2   4  16     1597.54     1506.79     18.49 o
   4   4  16      489.06      487.96      9.10 o
   6   4  16        0.73        0.82      1.76 o
   8   4  16       91.11       81.13      4.12 o
 -25   5  16      247.04      333.60      7.67 o
 -23   5  16      248.73      261.51      5.79 o
 -21   5  16        0.03        2.95      3.04 o
 -19   5  16      698.66      697.09     10.46 o
 -17   5  16      101.14       93.03      4.50 o
 -15   5  16      161.52      168.61      5.32 o
 -13   5  16     1523.03     1450.27     14.61 o
 -11   5  16      483.09      454.44      8.77 o
  -9   5  16       84.59      102.09      5.43 o
  -7   5  16      941.32      881.91     12.11 o
  -5   5  16     2832.61     2859.71     31.44 o
  -3   5  16     4384.68     4204.21     43.94 o
  -1   5  16      166.67      191.07      6.86 o
   1   5  16      290.20      306.48      7.06 o
   3   5  16       95.58      108.50      5.37 o
   5   5  16      583.64      638.06     10.45 o
   7   5  16      194.88      225.23      5.60 o
 -22   6  16       52.76       60.75      4.23 o
 -20   6  16       70.25       69.41      4.86 o
 -18   6  16      291.13      259.88      7.05 o
 -16   6  16      157.36      153.61      5.27 o
 -14   6  16        2.18        7.97      2.51 o
 -12   6  16       96.15      101.88      4.81 o
 -10   6  16       45.74       53.46      6.02 o
  -8   6  16        2.43        2.47      2.46 o
  -6   6  16       17.31       43.24      4.22 o
  -4   6  16       25.05       39.41      4.79 o
  -2   6  16        2.09        8.64      2.94 o
   0   6  16        0.99        0.01      2.59 o
   2   6  16        5.98        5.99      2.78 o
   4   6  16      134.31      127.68      4.48 o
   6   6  16       20.12       15.38      3.17 o
 -21   7  16       16.98       17.09      4.24 o
 -19   7  16       10.47        6.34      3.03 o
 -17   7  16        0.51        2.54      2.21 o
 -15   7  16     1883.20     1825.45     31.02 o
 -13   7  16      360.33      371.18      9.00 o
 -11   7  16      149.55      155.05      7.86 o
  -9   7  16      147.66      137.30      5.65 o
  -7   7  16     1042.79     1053.65     15.27 o
  -5   7  16     1248.80     1178.21     14.43 o
  -3   7  16      726.98      705.93     10.16 o
  -1   7  16        0.97        2.69      2.67 o
   1   7  16       20.31       16.86      2.71 o
   3   7  16       94.59      112.09      5.86 o
 -16   8  16       40.08       26.49      4.31 o
 -14   8  16      954.37      990.90     13.88 o
 -12   8  16      143.57      147.58      8.18 o
 -10   8  16      361.86      315.72     11.39 o
  -8   8  16        9.06        4.43      3.64 o
  -6   8  16        5.32        6.00      4.11 o
  -4   8  16       30.95       27.58      3.91 o
  -2   8  16      324.40      324.97      7.91 o
   0   8  16       36.03       20.22      3.60 o
 -27   1  17       23.88       25.94      4.01 o
 -25   1  17        5.52        1.34      2.10 o
 -23   1  17      223.23      214.50      5.44 o
 -21   1  17       50.06       60.66      3.96 o
 -19   1  17      120.37      138.36      5.68 o
 -17   1  17      553.70      515.73      9.25 o
 -15   1  17     1066.43      969.77     12.71 o
 -13   1  17      321.81      278.75      7.80 o
 -11   1  17     5834.90     5721.88     54.67 o
  -9   1  17      294.46      291.64      9.54 o
  -7   1  17      380.69      353.62      7.25 o
  -5   1  17     1268.85     1274.62     12.36 o
  -3   1  17      529.67      523.49      7.23 o
  -1   1  17      457.29      479.33      7.90 o
   1   1  17      597.73      602.79     11.03 o
   3   1  17      159.71      158.84      5.42 o
   5   1  17        0.32        2.34      3.20 o
   7   1  17      158.23      147.61      5.20 o
   9   1  17      143.34      139.17      5.25 o
 -26   2  17        0.99        2.01      2.94 o
 -24   2  17       63.53       55.72      3.65 o
 -22   2  17      303.50      263.66      6.57 o
 -20   2  17      513.67      544.09     10.02 o
 -18   2  17      115.20       76.02      5.95 o
 -16   2  17       31.32       23.73      4.75 o
 -14   2  17      446.76      438.75      8.76 o
 -12   2  17      198.77      195.82      5.75 o
 -10   2  17     1522.82     1453.89     16.00 o
  -8   2  17       32.88       47.99      4.15 o
  -6   2  17      272.07      256.26      6.57 o
  -4   2  17      673.29      675.26      9.70 o
  -2   2  17     1621.57     1567.22     17.45 o
   0   2  17      186.91      178.56      7.09 o
   2   2  17      123.72      129.35      5.05 o
   4   2  17      346.39      352.08      6.63 o
   6   2  17       50.31       38.96      5.68 o
   8   2  17       91.87       83.78      6.02 o
  10   2  17       56.00       78.48      5.32 o
 -27   3  17       16.40       13.37      9.33 o
 -25   3  17      419.56      405.60      8.56 o
 -23   3  17      463.54      430.60      8.10 o
 -21   3  17      513.81      516.81      8.52 o
 -19   3  17     1193.50     1172.29     15.18 o
 -17   3  17       11.19       13.55      2.92 o
 -15   3  17        9.47        8.69      3.11 o
 -13   3  17       83.25       71.18      4.30 o
 -11   3  17     1021.08     1027.51     12.43 o
  -9   3  17        1.79        3.05      2.54 o
  -7   3  17      400.95      402.05      8.33 o
  -5   3  17       54.30       59.81      5.69 o
  -3   3  17       16.89       17.97      4.02 o
  -1   3  17      952.08      983.18     15.43 o
   1   3  17      260.73      275.86      7.96 o
   3   3  17      253.95      306.84      7.13 o
   5   3  17        1.56        4.07      2.47 o
   7   3  17      274.69      307.31     13.06 o
   9   3  17       62.93       67.09      7.74 o
 -24   4  17      134.24      184.25      6.39 o
 -22   4  17        0.14        0.86      3.33 o
 -20   4  17      287.11      276.72      6.48 o
 -18   4  17     1259.68     1275.19     13.44 o
 -16   4  17      244.85      218.38      5.70 o
 -14   4  17      695.24      714.95      9.44 o
 -12   4  17       20.68       29.39      3.14 o
 -10   4  17      747.54      728.72      8.70 o
  -8   4  17       63.37       67.66      4.63 o
  -6   4  17      903.34      915.91     13.37 o
  -4   4  17     1044.41      979.03     14.18 o
  -2   4  17        0.55       -0.02      2.75 o
   0   4  17     1206.63     1202.79     15.07 o
   2   4  17      120.43      116.78      4.58 o
   4   4  17       19.24       15.10      4.27 o
   6   4  17        0.36        1.00      1.70 o
   8   4  17       98.33      107.30      6.42 o
 -23   5  17      569.09      671.72     16.52 o
 -21   5  17        1.16       -2.20      2.47 o
 -19   5  17      133.53      117.92      5.19 o
 -17   5  17      276.08      255.72      6.49 o
 -15   5  17       10.13       10.28      2.49 o
 -13   5  17      109.01      136.40      4.29 o
 -11   5  17        5.88        9.33      3.56 o
  -9   5  17      229.21      244.21      5.91 o
  -7   5  17     2117.08     1974.51     24.18 o
  -5   5  17      332.26      313.62      7.88 o
  -3   5  17      169.37      155.03     12.13 o
  -1   5  17       23.78       20.77      4.53 o
   1   5  17     1246.19     1269.34     15.43 o
   3   5  17       90.76       75.53      5.05 o
   5   5  17      414.71      447.11      8.68 o
 -22   6  17       13.05        8.84      2.79 o
 -20   6  17       84.60      111.20      7.02 o
 -18   6  17      785.22      735.94     18.09 o
 -16   6  17        0.20        2.20      2.12 o
 -14   6  17      577.23      534.53     10.55 o
 -12   6  17      363.40      376.45      8.56 o
 -10   6  17       72.73       35.93      3.09 o
  -8   6  17      364.43      350.38      7.55 o
  -6   6  17       31.10       19.92      3.62 o
  -4   6  17      265.96      257.66      6.66 o
  -2   6  17      188.21      192.99      6.62 o
   0   6  17       52.37       64.28      4.18 o
   2   6  17        9.18       10.54      2.59 o
   4   6  17       47.91       38.06      5.26 o
 -19   7  17       32.46       29.14      7.60 o
 -17   7  17        2.08        3.90      2.43 o
 -15   7  17       47.17       43.13      3.99 o
 -13   7  17      257.29      272.62      8.16 o
 -11   7  17      107.67      126.54      6.52 o
  -9   7  17      212.03      238.36      6.55 o
  -7   7  17      272.14      305.52      8.23 o
  -5   7  17        9.52       12.96      2.83 o
  -3   7  17      535.44      505.45     10.03 o
  -1   7  17      425.74      434.56     10.19 o
   1   7  17        8.12       11.43      2.89 o
 -14   8  17      158.21      179.14      8.26 o
 -12   8  17        8.92       17.97      3.88 o
 -10   8  17      300.80      317.69      9.31 o
  -8   8  17      181.24      183.44      6.41 o
  -6   8  17      652.44      695.21     10.64 o
  -4   8  17        0.74        0.55      2.28 o
 -26   0  18      403.54      390.90     11.48 o
 -24   0  18     2552.50     2252.82     29.23 o
 -22   0  18     2569.79     2424.80     32.27 o
 -20   0  18      100.94       65.13      5.83 o
 -18   0  18        6.46       -0.08      3.07 o
 -16   0  18      551.62      543.67     10.88 o
 -14   0  18      139.33      140.41     11.31 o
 -12   0  18     5095.79     5421.38     89.80 o
 -10   0  18     1361.03     1238.26     22.22 o
  -8   0  18      781.97      818.85     15.69 o
  -6   0  18      478.18      454.13      8.62 o
  -4   0  18      676.13      677.33     11.77 o
  -2   0  18     2246.09     2320.51     31.86 o
   0   0  18       55.75       45.82      5.56 o
   2   0  18       10.08        7.03      5.89 o
   4   0  18      182.52      179.38      7.37 o
   6   0  18     1029.15      972.00     24.21 o
   8   0  18      440.57      504.15     12.41 o
 -27   1  18       34.37       49.58      7.19 o
 -25   1  18       41.32       53.96      5.10 o
 -23   1  18        1.45        5.40      2.82 o
 -21   1  18      937.89      802.84     10.23 o
 -19   1  18      357.98      382.87      7.09 o
 -17   1  18        5.22       19.36      3.57 o
 -15   1  18      262.05      235.52      6.46 o
 -13   1  18      356.11      328.61      8.23 o
 -11   1  18     6600.03     6634.39     72.87 o
  -9   1  18     1480.69     1472.32     22.34 o
  -7   1  18      740.38      761.51      9.78 o
  -5   1  18      217.38      241.73      5.93 o
  -3   1  18       52.57       52.98      3.64 o
  -1   1  18     1207.98     1245.44     13.61 o
   1   1  18      301.48      320.49      5.82 o
   3   1  18      161.47      202.40      6.15 o
   5   1  18        4.94        8.82      2.67 o
   7   1  18      275.31      292.24      6.18 o
 -26   2  18        7.75        5.02      3.00 o
 -24   2  18     1107.06     1069.14     11.63 o
 -22   2  18      546.28      624.37      8.81 o
 -20   2  18       23.71       40.96      3.79 o
 -18   2  18      891.94      838.96     29.70 o
 -16   2  18     1326.74     1238.04     23.51 o
 -14   2  18      362.81      359.62      8.87 o
 -12   2  18      422.81      396.40      8.83 o
 -10   2  18     8520.58     8440.96     95.42 o
  -8   2  18        0.71        4.21      2.97 o
  -6   2  18      698.09      691.59      9.41 o
  -4   2  18     1506.65     1529.42     18.04 o
  -2   2  18      105.74      110.56      4.79 o
   0   2  18      958.76     1000.69     12.61 o
   2   2  18        4.21        7.52      2.55 o
   4   2  18      150.25      150.88      5.40 o
   6   2  18     1330.09     1334.48     16.85 o
   8   2  18        0.87        1.42      2.37 o
 -25   3  18       97.06      116.21      4.86 o
 -23   3  18       84.80       81.79      5.16 o
 -21   3  18        5.80        6.70      2.94 o
 -19   3  18      545.43      505.94     10.15 o
 -17   3  18       63.35       74.92      5.38 o
 -15   3  18       88.61      105.83      5.04 o
 -13   3  18       11.56       11.42      2.60 o
 -11   3  18        1.37        2.73      2.52 o
  -9   3  18       96.06      105.78      5.14 o
  -7   3  18       15.96       23.70      3.60 o
  -5   3  18     1893.61     1960.00     24.95 o
  -3   3  18     2187.51     2205.47     26.59 o
  -1   3  18      767.35      744.72     11.72 o
   1   3  18      120.67      162.41      7.50 o
   3   3  18      880.82      896.99     14.28 o
   5   3  18        6.83        2.71      2.21 o
   7   3  18      178.32      170.81      7.06 o
 -24   4  18      704.14      823.45     15.62 o
 -22   4  18        5.44       10.97      2.52 o
 -20   4  18        4.02        2.76      2.95 o
 -18   4  18       41.50       27.82      3.78 o
 -16   4  18      735.63      708.96      9.55 o
 -14   4  18     1617.82     1505.24     14.36 o
 -12   4  18        8.25       12.72      2.51 o
 -10   4  18      177.97      177.89      5.67 o
  -8   4  18      386.76      409.59      8.57 o
  -6   4  18      993.09      946.28     14.70 o
  -4   4  18       66.18       66.11      8.95 o
  -2   4  18      175.87      192.00      6.96 o
   0   4  18      144.28      160.31      6.09 o
   2   4  18        3.73        6.67      4.04 o
   4   4  18       53.91       30.30      3.46 o
   6   4  18       91.86       79.19      4.70 o
 -23   5  18      164.87      227.48      7.81 o
 -21   5  18      106.23       83.71      3.37 o
 -19   5  18      322.51      315.10      6.16 o
 -17   5  18       42.69       50.81      3.45 o
 -15   5  18       11.48       13.32      3.25 o
 -13   5  18       37.28       38.56      3.16 o
 -11   5  18        1.74        2.61      2.30 o
  -9   5  18      370.17      369.01      7.80 o
  -7   5  18      198.98      179.89      5.97 o
  -5   5  18      140.55      159.12      6.43 o
  -3   5  18      107.61       75.95      5.75 o
  -1   5  18      439.44      472.59      8.84 o
   1   5  18      230.20      237.16      5.59 o
   3   5  18      152.28      177.12      6.02 o
 -20   6  18     1151.68     1272.02     22.80 o
 -18   6  18      766.01      881.70     13.70 o
 -16   6  18       25.08       16.41      2.88 o
 -14   6  18      320.76      306.68      6.11 o
 -12   6  18       71.50       60.58      4.10 o
 -10   6  18       55.69       56.01      4.46 o
  -8   6  18      448.22      483.62      8.19 o
  -6   6  18      894.06      903.14     12.00 o
  -4   6  18        8.92        6.68      2.67 o
  -2   6  18       65.73       36.60      3.91 o
   0   6  18       63.44       51.33      5.30 o
   2   6  18       12.32       14.94      4.09 o
 -17   7  18      108.47       99.38      5.43 o
 -15   7  18       38.34       23.72      3.20 o
 -13   7  18      159.51      168.37      6.02 o
 -11   7  18        0.28        1.98      2.84 o
  -9   7  18      327.84      329.21      7.06 o
  -7   7  18      189.98      177.35      5.16 o
  -5   7  18      320.88      320.97      6.77 o
  -3   7  18       63.53       56.31      5.26 o
  -1   7  18       52.54       61.10      7.33 o
 -25   1  19      155.11      147.91      4.11 o
 -23   1  19      146.41      197.01      5.07 o
 -21   1  19       18.74       11.99      3.10 o
 -19   1  19        0.48       -1.70      2.36 o
 -17   1  19      270.17      290.83      8.05 o
 -15   1  19       39.91       50.43      4.49 o
 -13   1  19      520.89      505.71      9.99 o
 -11   1  19     1067.69     1025.08     23.23 o
  -9   1  19      945.64      943.73     10.87 o
  -7   1  19     1370.15     1371.10     15.51 o
  -5   1  19      653.03      651.83      8.41 o
  -3   1  19     1155.06     1159.45     13.04 o
  -1   1  19      903.34      881.06     11.05 o
   1   1  19        7.43       10.70      2.87 o
   3   1  19       46.62       38.53      3.59 o
   5   1  19       38.90       28.44      3.73 o
 -26   2  19       16.72        2.99      3.19 o
 -24   2  19     1669.57     1731.93     17.44 o
 -22   2  19        0.48        1.87      2.76 o
 -20   2  19      171.76      183.94      6.52 o
 -18   2  19      411.21      432.98     11.56 o
 -16   2  19        0.42        4.20      3.21 o
 -14   2  19      179.56      163.49      6.21 o
 -12   2  19        0.12        2.18      2.59 o
 -10   2  19      473.63      505.69      9.06 o
  -8   2  19      425.83      411.55      7.70 o
  -6   2  19       93.20      103.80      5.37 o
  -4   2  19      495.47      537.08      9.98 o
  -2   2  19      603.94      674.81     10.80 o
   0   2  19      232.04      219.01      7.36 o
   2   2  19        0.48        2.92      1.99 o
   4   2  19      247.67      253.33      8.42 o
   6   2  19      132.96      140.31      5.73 o
 -25   3  19      615.34      758.15     14.57 o
 -23   3  19      646.71      671.02     14.05 o
 -21   3  19       63.76       68.70      4.10 o
 -19   3  19      108.56       97.84      5.13 o
 -17   3  19      430.63      388.11      8.95 o
 -15   3  19      271.03      268.73      6.72 o
 -13   3  19      122.50      106.43      5.08 o
 -11   3  19     1487.70     1508.21     17.55 o
  -9   3  19      132.52      153.96      5.83 o
  -7   3  19       20.55       16.89      4.92 o
  -5   3  19      229.59      229.98      7.25 o
  -3   3  19      441.54      448.28     11.29 o
  -1   3  19      286.74      268.20      7.69 o
   1   3  19      240.79      262.21      7.71 o
   3   3  19       78.27       92.14      4.42 o
   5   3  19       42.10       20.34      4.03 o
 -24   4  19       97.81      117.11     13.02 o
 -22   4  19      309.64      368.63      9.10 o
 -20   4  19       96.09       78.35      4.72 o
 -18   4  19       45.83       32.48      3.41 o
 -16   4  19      137.93      123.19      4.46 o
 -14   4  19     1039.78     1073.86     11.38 o
 -12   4  19       21.02       21.32      3.30 o
 -10   4  19      169.62      136.49      4.52 o
  -8   4  19       57.90       37.38      5.13 o
  -6   4  19      430.09      451.50     11.32 o
  -4   4  19      584.42      527.05     10.81 o
  -2   4  19      258.54      274.59     10.26 o
   0   4  19      903.25      920.01     12.23 o
   2   4  19       76.72       82.45      4.40 o
   4   4  19        0.44        1.45      3.28 o
 -21   5  19       20.60       18.90      6.60 o
 -19   5  19       53.45       50.94      3.41 o
 -17   5  19      385.89      401.95      6.94 o
 -15   5  19      102.52       96.26      3.17 o
 -13   5  19        9.78        8.90      2.71 o
 -11   5  19       91.56      114.24      4.14 o
  -9   5  19      249.27      279.07      7.34 o
  -7   5  19       40.44       32.90      3.97 o
  -5   5  19        2.93        2.24      3.01 o
  -3   5  19       20.06       18.81      3.97 o
  -1   5  19      489.36      510.72      9.82 o
   1   5  19       56.51       32.78      4.42 o
 -18   6  19      196.20      226.08      6.13 o
 -16   6  19      159.79      185.93      6.44 o
 -14   6  19       23.16       18.44      2.91 o
 -12   6  19       58.94       54.81      3.97 o
 -10   6  19      573.45      593.66     12.12 o
  -8   6  19      119.54       99.31      4.42 o
  -6   6  19      135.98      147.77      4.57 o
  -4   6  19      518.11      532.70      8.44 o
  -2   6  19        1.26        4.49      3.09 o
 -15   7  19       43.13       40.62      8.03 o
 -13   7  19        9.14        6.21      2.98 o
 -11   7  19        0.22       -1.04      1.79 o
  -9   7  19       59.60       68.71      6.27 o
  -7   7  19        0.59        4.57      4.27 o
  -5   7  19       13.41        5.82      4.31 o
 -24   0  20     1661.77     1493.89     48.12 o
 -22   0  20      928.27      984.50     15.93 o
 -20   0  20      128.09      210.27      7.48 o
 -18   0  20      220.98      215.00      8.64 o
 -16   0  20       11.84        9.83      4.83 o
 -14   0  20     1032.65     1086.68     21.31 o
 -12   0  20     3869.09     3959.76     65.61 o
 -10   0  20     1189.72     1200.39     21.95 o
  -8   0  20     9416.11     9759.02    170.64 o
  -6   0  20       13.13       10.63      3.15 o
  -4   0  20      578.05      572.65     10.62 o
  -2   0  20     1451.92     1410.23     23.46 o
   0   0  20      351.31      369.05      8.83 o
   2   0  20        1.44        1.58      3.33 o
   4   0  20       50.21       42.78      6.56 o
 -25   1  20      566.74      559.28      9.43 o
 -23   1  20        1.77        5.40      2.59 o
 -21   1  20      192.67      196.53      6.09 o
 -19   1  20       20.83       21.52      3.90 o
 -17   1  20       57.18       63.63      5.46 o
 -15   1  20       16.14       23.54      3.85 o
 -13   1  20       60.56       60.88      5.08 o
 -11   1  20      229.62      215.91      6.38 o
  -9   1  20     1631.32     1687.03     20.44 o
  -7   1  20       75.08       79.80      3.55 o
  -5   1  20      119.77      135.99      4.94 o
  -3   1  20       65.28       67.76      4.03 o
  -1   1  20        5.88        7.51      2.05 o
   1   1  20        0.75        2.79      1.76 o
   3   1  20      266.93      280.55      5.96 o
 -24   2  20        4.88        9.96      2.60 o
 -22   2  20       75.58       79.34      4.61 o
 -20   2  20        1.85        0.73      3.05 o
 -18   2  20       15.32       14.15      3.89 o
 -16   2  20       82.12       68.22      4.34 o
 -14   2  20      167.79      130.46      6.85 o
 -12   2  20      550.86      554.27     11.97 o
 -10   2  20      639.21      612.65      9.18 o
  -8   2  20      380.43      373.86      7.04 o
  -6   2  20       32.61       46.25      5.21 o
  -4   2  20      264.76      261.73      5.77 o
  -2   2  20       54.25       46.90      4.58 o
   0   2  20       87.07       93.61      4.81 o
   2   2  20        2.58        0.53      1.96 o
   4   2  20      539.19      583.38     10.36 o
 -23   3  20       44.30       30.30      5.18 o
 -21   3  20       23.98       13.90      3.95 o
 -19   3  20      236.49      216.22      6.42 o
 -17   3  20        0.26        0.38      2.45 o
 -15   3  20       79.16       96.94      4.53 o
 -13   3  20       10.15       15.69      3.16 o
 -11   3  20     1041.09     1040.89     12.08 o
  -9   3  20       24.78       36.81      3.90 o
  -7   3  20       89.12      104.51      4.77 o
  -5   3  20       66.19       80.58      7.41 o
  -3   3  20      350.95      362.84      8.10 o
  -1   3  20       13.39       10.31      3.41 o
   1   3  20       31.65       27.90      4.05 o
   3   3  20       91.34      134.86      5.18 o
 -22   4  20        8.68       16.29      4.92 o
 -20   4  20        0.19        0.80      2.22 o
 -18   4  20      149.97      128.89      4.01 o
 -16   4  20      313.32      290.07      5.91 o
 -14   4  20      291.61      278.44      5.57 o
 -12   4  20        1.50        5.43      2.45 o
 -10   4  20        2.20        3.31      2.77 o
  -8   4  20      460.45      448.04     10.02 o
  -6   4  20       56.63       55.57      5.33 o
  -4   4  20     2537.60     2602.72     34.07 o
  -2   4  20      138.23      169.69      5.75 o
   0   4  20       28.44       20.87      5.28 o
 -19   5  20        0.67        4.43      2.54 o
 -17   5  20       34.98       25.27      3.08 o
 -15   5  20       26.44       29.37      2.55 o
 -13   5  20       36.91       25.44      3.20 o
 -11   5  20      326.73      328.62      7.79 o
  -9   5  20     1002.07     1108.45     15.95 o
  -7   5  20       13.92       18.10      4.10 o
  -5   5  20       83.78       77.72      6.06 o
  -3   5  20        4.16        2.58      2.95 o
  -1   5  20        8.06        7.63      3.76 o
 -16   6  20       20.48       22.61      3.66 o
 -14   6  20        0.15        1.28      2.13 o
 -12   6  20        1.70        1.44      2.12 o
 -10   6  20        0.01       -0.83      2.34 o
  -8   6  20      519.87      509.44      9.26 o
  -6   6  20     1015.13     1089.46     15.76 o
  -4   6  20       45.41       23.88      3.59 o
 -23   1  21      307.30      427.03      7.61 o
 -21   1  21      233.14      226.40      6.81 o
 -19   1  21       11.06       11.09      4.13 o
 -17   1  21      223.87      208.54      6.97 o
 -15   1  21        0.66        4.73      3.10 o
 -13   1  21     1171.41     1120.07     24.92 o
 -11   1  21      285.07      280.76      7.91 o
  -9   1  21     1013.83     1069.62     12.39 o
  -7   1  21     1145.98     1105.42     12.05 o
  -5   1  21      104.08      104.51      3.52 o
  -3   1  21      167.66      188.45      4.60 o
  -1   1  21       14.24        9.48      1.77 o
   1   1  21        0.12        1.15      2.81 o
 -22   2  21      252.26      284.44      6.07 o
 -20   2  21        0.04        2.80      2.63 o
 -18   2  21      457.15      461.52      8.65 o
 -16   2  21      113.91      102.37      5.70 o
 -14   2  21      885.74      858.48     13.53 o
 -12   2  21       50.13       43.54      4.57 o
 -10   2  21      208.75      212.94      5.38 o
  -8   2  21      272.31      256.87      7.87 o
  -6   2  21      704.62      709.93      9.91 o
  -4   2  21      627.25      687.65     10.81 o
  -2   2  21      881.83      890.58     14.18 o
   0   2  21        0.09        2.04      2.41 o
 -21   3  21      396.91      447.31      9.51 o
 -19   3  21      195.24      201.86      6.61 o
 -17   3  21      130.31      155.16      5.22 o
 -15   3  21        3.15        1.81      2.69 o
 -13   3  21       98.65       99.55      4.32 o
 -11   3  21      237.39      239.74      5.58 o
  -9   3  21      400.77      415.09      7.56 o
  -7   3  21        1.74        1.36      3.22 o
  -5   3  21      495.47      490.94      8.63 o
  -3   3  21       81.24       75.67      5.50 o
  -1   3  21        8.64        6.02      2.92 o
 -20   4  21       15.99       12.79      3.32 o
 -18   4  21       66.89       97.02      4.22 o
 -16   4  21      581.37      565.86      7.84 o
 -14   4  21      249.38      249.55      5.05 o
 -12   4  21      119.95      124.89      4.75 o
 -10   4  21        4.81        8.48      4.04 o
  -8   4  21      328.83      361.91      9.86 o
  -6   4  21        3.13        1.96      2.91 o
  -4   4  21      388.67      394.42      7.77 o
  -2   4  21      343.04      413.57      9.80 o
 -17   5  21      183.31      152.92      6.03 o
 -15   5  21        0.13        1.29      2.45 o
 -13   5  21      216.00      212.39      5.95 o
 -11   5  21      149.68      149.51      5.60 o
  -9   5  21        0.61       -0.89      2.80 o
  -7   5  21       11.75       14.21      3.73 o
  -5   5  21      431.49      476.97      9.74 o
 -22   0  22       42.46       25.03      5.84 o
 -20   0  22      182.84      147.40      7.88 o
 -18   0  22      148.88      121.71      7.54 o
 -16   0  22       61.32       31.27      5.93 o
 -14   0  22     1878.78     1733.77     25.85 o
 -12   0  22       66.86       79.22      7.88 o
 -10   0  22      961.84     1014.32     15.91 o
  -8   0  22     1280.32     1333.09     21.92 o
  -6   0  22      373.96      409.95      9.91 o
  -4   0  22      456.10      506.75     12.48 o
  -2   0  22      369.17      374.78      8.11 o
 -21   1  22        4.25        2.98      2.84 o
 -19   1  22      194.12      207.63      6.61 o
 -17   1  22       80.30       71.75      5.53 o
 -15   1  22      256.78      237.05      9.37 o
 -13   1  22      293.28      278.73      7.63 o
 -11   1  22       65.32       64.75      4.24 o
  -9   1  22        2.48        0.47      2.44 o
  -7   1  22      370.17      382.70      5.91 o
  -5   1  22      364.43      316.37      4.99 o
  -3   1  22      326.03      370.40      9.05 o
  -1   1  22       38.69       34.16      8.56 o
 -20   2  22       17.49       12.57      3.40 o
 -18   2  22       77.64       99.18      5.54 o
 -16   2  22        1.85        2.72      2.79 o
 -14   2  22       15.86       20.10      3.55 o
 -12   2  22       33.09       28.48      4.13 o
 -10   2  22      839.61      871.42     11.15 o
  -8   2  22      419.06      427.59      7.06 o
  -6   2  22     2332.94     2442.63     24.70 o
  -4   2  22      422.53      411.50     10.07 o
  -2   2  22       93.37       98.62      4.86 o
 -19   3  22      663.36      714.55     10.01 o
 -17   3  22        4.67        6.52      2.95 o
 -15   3  22      587.89      623.00      9.94 o
 -13   3  22      367.49      358.71      8.81 o
 -11   3  22       17.36        8.70      2.18 o
  -9   3  22       21.88       11.76      2.80 o
  -7   3  22       17.29       16.00      3.51 o
  -5   3  22       44.76       72.50      6.81 o
  -3   3  22       20.21       16.13      3.76 o
 -16   4  22        2.31        6.20      3.55 o
 -14   4  22       10.52        5.94      3.74 o
 -12   4  22       23.66       16.25      4.39 o
 -10   4  22        7.60        7.25      3.01 o
  -8   4  22      124.16      137.13      5.78 o
  -6   4  22        9.38        3.99      2.87 o
 -19   1  23        3.57        0.65      2.50 o
 -17   1  23        5.56        0.48      2.21 o
 -15   1  23       21.59       10.43      3.25 o
 -13   1  23       24.33       17.94      3.70 o
 -11   1  23       31.20       24.60      3.55 o
  -9   1  23      971.30      950.94     11.57 o
  -7   1  23      154.83      146.50      5.31 o
  -5   1  23      237.38      239.46     14.01 o
 -18   2  23        5.03        5.83      2.97 o
 -16   2  23        6.10        8.84      2.93 o
 -14   2  23      123.56      124.97      5.17 o
 -12   2  23      177.00      175.43      5.27 o
 -10   2  23      846.56      860.97     13.52 o
  -8   2  23      650.34      708.38     13.55 o
  -6   2  23       55.98       49.21      9.28 o
 -15   3  23      284.29      286.47      5.90 o
 -13   3  23        1.29        2.89      4.38 o
 -11   3  23       31.95       24.13      5.97 o
  -9   3  23      112.31      144.60      6.74 o
 -14   0  24        0.62       -0.10      4.50 o
 -12   0  24      149.45      165.23      7.94 o
 -13   1  24       21.10       12.17      3.83 o
 
